# Supplementary material for: Emotional skills and health assessment in interventions for intimate partner violence perpetrators: A systematic review of randomized controlled trials
Source: PLoS One. 2025 Jul 9;20(7):e0328034. doi: 10.1371/journal.pone.0328034 (PMC12240372; doi:10.1371/journal.pone.0328034)
Supplement: S2 File — (ZIP) [file pone.0328034.s002.zip]

Archive with 4 entries (3 files):
- Supporting information/
- Supporting information/Appendix_Summary of Trials.docx
- Supporting information/Estudios_lectura_completa_158+1.xlsx
- Supporting information/desktop.ini
