# Supplementary material for: Emotional skills and health assessment in interventions for intimate partner violence perpetrators: A systematic review of randomized controlled trials
Source: PLoS One. 2025 Jul 9;20(7):e0328034. doi: 10.1371/journal.pone.0328034 (PMC12240372; doi:10.1371/journal.pone.0328034)
Supplement: S2 File — (ZIP) [file pone.0328034.s002.zip › Supporting information/Estudios_lectura_completa_158+1.xlsx]

## Sheet: Hoja1
Dunford, F. W. (2000). The San Diego Navy Experiment: An assessment of interventions for men who assault their wives. Journal of Consulting and Clinical Psychology, 68(3), 468–476. https://doi.org/https://doi.org/10.1037/0022-006X.68.3.468
OK
Lawson, D. M., Dawson, T. E., Kieffer, K. M., Perez, L. M., Burke, J., & Kier, F. J. (2001). An integrated feminist/cognitive–behavioral and psychodynamic group treatment model for men who abuse their
	No RCT
Keynan, O., Rosenberg, H., Beili, B., Nir, M., Levin, S., Mor, A., Agabaria, I., & Tefelin, A. (2003). Beit Noam: Residential program for violent men. Journal of Aggression, Maltreatment & Trauma, 7(1–2), 207–236. https://doi.org/https://doi.org/10.1300/J146v07n01_09
	No RCT
Rosenberg, M. S. (2003). Voices from the group: Domestic violence offenders’ experience of intervention. Journal of Aggression, Maltreatment & Trauma, 7(1–2), 305–317. https://doi.org/https://doi.org/10.1300/J146v07n01_13
	No RCT
Taft, C. T., Murphy, C. M., King, D. W., Musser, P. H., & DeDeyn, J. M. (2003). Process and treatment adherence factors in group cognitive-behavioral therapy for partner violent men. Journal of Consulting and Clinical Psychology, 71(4), 812–820. https://doi.org/https://doi.org/10.1037/0022-006X.71.4.812
	No RCT
Schwartz, J. P., Magee, M. M., Griffin, L. D., & Dupuis, C. W. (2004). Effects of a Group Preventive Intervention on Risk and Protective Factors Related to Dating Violence. Group Dynamics: Theory, Research, and Practice, 8(3), 221–231. https://doi.org/https://doi.org/10.1037/1089-2699.8.3.221
				Not IPV abus
Taft, C. T., Murphy, C. M., Musser, P. H., & Remington, N. A. (2004). Personality, Interpersonal, and Motivational Predictors of the Working Alliance in Group Cognitive-Behavioral Therapy for Partner Violent Men. Journal of Consulting and Clinical Psychology, 72(2), 349–354. https://doi.org/https://doi.org/10.1037/0022-006X.72.2.349
	No RCT
Feder, L., & Wilson, D. B. (2005). A meta-analytic review of court-mandated batterer intervention programs: Can courts affect abusers’ behavior? Journal of Experimental Criminology, 1(2), 239–262. https://doi.org/https://doi.org/10.1007/s11292-005-1179-0
	SR&Met RCT
Labriola, M., Rempel, M., & Davis, R. C. (2005). Testing the Effectiveness of Batterer Programs and Judicial Monitoring: Results from a Randomized Trial at the Bronx Misdemeanor Domestic Violence Court. Final Report National, November, 1–127. http://mentalhealthcourts.org/_uploads/documents/battererprogramseffectiveness.pdf
OK
Levin-Rozalis, M., Bar-On, N., & Hartaf, H. (2005). A Unique Therapeutic Intervention for Abusive Men at Beit Noam: Successes, Boundaries, and Difficulties. Journal of Social Work Research and Evaluation, 6(1), 25–45. http://www.ujaen.debiblio.com/login?&url=https://www.proquest.com/scholarly-journals/unique-therapeutic-intervention-abusive-men-at/docview/620902874/se-2?accountid=14555
	No RCT
Murphy, C. M., Stosny, S., & Morrel, T. M. (2005). Change in self-esteem and physical aggression during treatment for partner violent men. Journal of Family Violence, 20(4), 201–210. https:
	No RCT
Carney, M. M., & Buttell, F. (2006). Exploring the Relevance of Interpersonal Dependency as a Treatment Issue in Batterer Intervention. Research on Social Work Practice, 16(3), 276–286. https://doi.org/https://doi.org/10.1177/1049731505282836
	No RCT
Hendricks, B., Werner, T., Shipway, L., & Turinetti, G. J. (2006). Recidivism Among Spousal Abusers: Predictions and Program Evaluation. Journal of Interpersonal Violence, 21(6), 703–716. https://doi.org/https://doi.org/10.1177/0886260506287310
	No RCT
Lawson, D. M., Barnes, A. D., Madkins, J. P., & Francois-Lamonte, B. M. (2006). Changes in male partner abuser attachment styles in group treatment. Psychotherapy: Theory, Research, Practice, Training, 43(2), 232–237. https://doi.org/10.1037/0033-3204.43.2.232
	No RCT
Silvergleid, C. S., & Mankowski, E. S. (2006). How Batterer Intervention Programs Work: Participant and Facilitator Accounts of Processes of Change. Journal of Interpersonal Violence, 21(1), 139–159. https://doi.org/https://doi.org/10.1177/0886260505282103
	No RCT
Whitaker, D. J., Morrison, S., Lindquist, C., Hawkins, S. R., O’Neil, J. A., Nesius, A. M., Mathew, A., & Reese, L. (2006). A critical review of interventions for the primary prevention of perpetration of partner violence. Aggression and Violent Behavior, 11(2), 151–166. https://doi.org/https://doi.org/10.1016/j.avb.2005.07.007
	Review
Contrino, K. M., Dermen, K. H., Nochajski, T. H., Wieczorek, W. F., & Navratil, P. K. (2007). Compliance and learning in an intervention program for partner-violent men. Journal of Interpersonal Violence, 22(12), 1555–1566. https://doi.org/https://doi.org/10.1177/0886260507306485
	No RCT
Smith, M. E. (2007). Self-deception among men who are mandated to attend a batterer intervention program. Perspectives in Psychiatric Care, 43(4), 193–203. https://doi.org/https://doi.org/10.1111/j.1744-6163.2007.00134.x
	No RCT
Musser, P. H., Semiatin, J. N., Taft, C. T., & Murphy, C. M. (2008). Motivational interviewing as a pregroup intervention for partner-violent men. Violence and Victims, 23(5), 539–557. https://doi.org/https://doi.org/10.1891/0886-6708.23.5.539
	No RCT
Neighbors, C., Walker, D. D., Roffman, R. A., Mbilinyi, L. F., & Edleson, J. L. (2008). Self-determination theory and motivational interviewing: Complementary models to elicit voluntary engagement by partner-abusive men. American Journal of Family Therapy, 36(2), 126–136. https://doi.org/https://doi.org/10.1080/01926180701236142
	No RCT
Roffman, R. A., Edleson, J. L., Neighbors, C., Mbilinyi, L., & Walker, D. (2008). The Men’s Domestic Abuse Check-Up. Violence Against Women, 14(5), 589–605. https://doi.org/10.1177/1077801208315526
	No RCT
Musser, P. H., & Murphy, C. M. (2009). Motivational interviewing with perpetrators of intimate partner abuse. Journal of Clinical Psychology, 65(11), 1218–1231. https://doi.org/https://doi.org/10.1002/jclp.20642
	No RCT
Stover, C. S., Meadows, A. L., & Kaufman, J. (2009). Interventions for intimate partner violence: Review and implications for evidence-based practice. Professional Psychology: Research and Practice, 40(3), 223–233. https://doi.org/https://doi.org/10.1037/a0012718
	Review
Alexander, P. C., Morris, E., Tracy, A., & Frye, A. (2010). Stages of change and the group treatment of batterers: A randomized clinical trial. Violence and Victims, 25(5), 571–587. https://doi.org/https://doi.org/10.1891/0886-6708.25.5.571
		No EMO var
Echeburúa, E., Sarasua, B., Zubizarreta, I., Amor, P. J., & De Corral, P. (2010). Variables predictoras del rechazo, abandono y fracaso terapéutico en hombres violentos contra su pareja tratados psicológicamente en un marco comunitario. International Journal of Clinical and Health Psychology, 10(3), 403–420. http://www.ujaen.debiblio.com/login?&url=https://www.proquest.com/scholarly-journals/vari…
	No RCT
Labriola, M., Rempel, M., & Cissner, A. (2010). Lessons learned from the implementation of two randomized trials in a criminal court setting. Journal of Experimental Criminology, 6(4), 447–473. https://doi.org/https://doi.org/10.1007/s11292-010-9102-8
	No RCT
Lawson, D. M. (2010). Comparing cognitive behavioral therapy and integrated cognitive behavioral therapy/psychodynamic therapy in group treatment for partner violent men. Psychotherapy, 47(1), 122–133. https://doi.org/https://doi.org/10.1037/a0018841
	No RCT
Maxwell, C. D., Davis, R. C., & Taylor, B. G. (2010). The impact of length of domestic violence treatment on the patterns of subsequent intimate partner violence. Journal of Experimental Criminology, 6(4), 475–497. https://doi.org/https://doi.org/10.1007/s11292-010-9106-4
	No RCT
Schaffer, B. J. (2010). Male veteran interpersonal partner violence (IPV) and associated problems. Journal of Aggression, Maltreatment & Trauma, 19(4), 414–423. https://doi.org/https://doi.org/10.1080/10926771003799539
	No RCT
Tager, D., Good, G. E., & Brammer, S. (2010). “Walking over 'em”: An exploration of relations between emotion dysregulation, masculine norms, and intimate partner abuse in a clinical sample of men. 11(3), 233–239. https://doi.org/https://doi.org/10.1037/a0017636
	No RCT
Woodin, E.M., O’Leary, K.D. A Brief Motivational Intervention for Physically Aggressive Dating Couples. Prev Sci 11, 371–383 (2010). https://doi.org/10.1007/s11121-010-0176-3
		No EMO var
Babcock, J. C., Graham, K., Canady, B., & Ross, J. M. (2011). A proximal change experiment testing two communication exercises with intimate partner violent men. Behavior Therapy, 42(2), 336–347. https://doi.org/https://doi.org/10.1016/j.beth.2010.08.010
	No RCT
Cavanaugh, M. M., Solomon, P. L., & Gelles, R. J. (2011). The Dialectical Psychoeducational Workshop (DPEW) for males at risk for intimate partner violence: A pilot randomized controlled trial. Journal of Experimental Criminology, 7(3), 275–291. https://doi.org/https://doi.org/10.1007/s11292-011-9126-8
OK
Curwood, S. E., DeGeer, I., Hymmen, P., & Lehmann, P. (2011). Using strength-based approaches to explore pretreatment change in men who abuse their partners. Journal of Interpersonal Violence, 26(13), 2698–2715. https://doi.org/https://doi.org/10.1177/0886260510388283
	No RCT
Schumacher, J. A., Coffey, S. F., Stasiewicz, P. R., Murphy, C. M., Leonard, K. E., & Fals-Stewart, W. (2011). Development of a brief motivational enhancement intervention for intimate partner violence in alcohol treatment settings. Journal of Aggression, Maltreatment & Trauma, 20(2), 103–127. https://doi.org/https://doi.org/10.1080/10926771.2011.546749
		No EMO var
Smith, M. E. (2011). A qualitative review of perception of change for male perpetrators of domestic abuse following abuser schema therapy (AST). Counselling & Psychotherapy Research, 11(2), 156–164. https://doi.org/https://doi.org/10.1080/14733145.2010.486863
	No RCT
Bonham, E., & Vetere, A. L. (2012). A qualitative study using a systemic perspective exploring the remediation of abusive interactions in intimate heterosexual couples. Journal of Interpersonal Violence, 27(5), 916–929. https://doi.org/https://doi.org/10.1177/0886260511423253
	No RCT
Connors, A. D., Mills, J. F., & Gray, A. L. (2012). An evaluation of intimate partner violence intervention with incarcerated offenders. Journal of Interpersonal Violence, 27(6), 1176–1196. https://doi.org/https://doi.org/10.1177/0886260511424499
	No RCT
Eckhardt, C. I., Samper, R., Suhr, L., & Holtzworth-Munroe, A. (2012). Implicit attitudes toward violence among male perpetrators of intimate partner violence: A preliminary investigation. Journal of Interpersonal Violence, 27(3), 471–491. https://doi.org/https://doi.org/10.1177/0886260511421677
	No RCT
Levesque, D. A., Ciavatta, M. M., Castle, P. H., Prochaska, J. O. J. M. J. O., & Prochaska, J. O. J. M. J. O. (2012). Evaluation of a stage-based, computer-tailored adjunct to usual care for domestic violence offenders. Psychology of Violence, 2(4), 368–384. http://www.ujaen.debiblio.com/login?&url=https://www.proquest.com/scholarly-journals/evaluation-stage-based-computer-tailored-adjunct/docvie…
	No RCT
Novo, M., Fariña, F., Seijo, M. D., & Arce, R. (2012). Assessment of a community rehabilitation programme in convicted male intimate-partner violence offenders. International Journal of Clinical and Health Psychology, 12(2), 219–234. http://www.ujaen.debiblio.com/login?&url=https://www.proquest.com/scholarly-journals/assessment-community-rehabilitation-programme/docview/1285630408/se-2
	No RCT
Palmstierna, T., Haugan, G., Jarwson, S., Rasmussen, K., & Nøttestad, J. A. (2012). Cognitive–behaviour group therapy for men voluntary seeking help for intimate partner violence. Nordic Journal of Psychiatry, 66(5), 360–365. https://doi.org/10.3109/08039488.2012.665080
			No Inter var
Arias, E., Arce, R., & Vilariño, M. (2013). Batterer intervention programmes: A meta-analytic review of effectiveness. Psychosocial Intervention, 22(2), 153–160. https://doi.org/https://doi.org/10.5093/in2013a18
	SR&Met RCT
Boira, S., Carbajosa, P., & Marcuello, y C. (2013). La violencia en la pareja desde tres perspectivas: Víctimas, agresores y profesionales. Psychosocial Intervention, 22(2), 125–133. https://doi.org/https://doi.org/10.5093/in2013a15
	No RCT
Boira, S., del Castillo, M. F., Carbajosa, P., & Marcuello, C. (2013). Context of treatment and therapeutic alliance: Critical factors in court-mandated batterer intervention programs. The Spanish Journal of Psychology, 16, 13. http://www.ujaen.debiblio.com/login?&url=https://www.proquest.com/scholarly-journals/context-treatment-therapeutic-alliance-critical/docview/1504170431/se-2?accountid=14555
	No RCT
Connors, A. D., Mills, J. F., & Gray, A. L. (2013). Intimate partner violence intervention for high-risk offenders. Psychological Services, 10(1), 12–23. https://doi.org/https://doi.org/10.1037/a0028979
	No RCT
Crane, C. A., & Eckhardt, C. I. (2013). Evaluation of a single-session brief motivational enhancement intervention for partner abusive men. Journal of Counseling Psychology, 60(2), 180–187. http://www.ujaen.debiblio.com/login?&url=https://www.proquest.com/scholarly-journals/evaluation-single-session-brief-motivational/docview/1317837757/se-2
		No EMO var
Crane, C. A., Hawes, S. W., Oberleitner, L. M. S., Mandel, D., & Easton, C. J. (2013). Relationship status acceptance, alcohol use, and the perpetration of verbal aggression among males mandated to treatment for intimate partner violence. Journal of Interpersonal Violence, 28(13), 2731–2748. https://doi.org/https://doi.org/10.1177/0886260513487991
			No Inter var
Echauri, J. A., Femántiez-Montalvo, J., Martínez, M., & Azkarate, J. M. (2013). Effectiveness of a treatment programme for immigrants who committed gender-based violence against their partners. Psicothema, 25(1), 49–54. http://www.ujaen.debiblio.com/login?&url=https://www.proquest.com/scholarly-journals/effectiveness-treatment-programme-immigrants-who/docview/1327072598/se-2
	No RCT
Kraanen, F. L., Vedel, E., Scholing, A., & Emmelkamp, P. M. G. (2013). The comparative effectiveness of Integrated treatment for Substance abuse and Partner violence (I-StoP) and substance abuse treatment alone: a randomized controlled trial. BMC Psychiatry, 13(1), 189. https://doi.org/10.1186/1471-244X-13-189
OK
Lila, M., Gracia, E., & Murgui, S. (2013). Psychological adjustment and victim-blaming among intimate partner violence offenders: The role of social support and stressful life events. The European Journal of Psychology Applied to Legal Context, 5(2), 147–153. https://doi.org/10.5093/ejpalc2013a4
	No RCT
Schumacher, J. A., Coffey, S. F., Leonard, K. E., O’Jile, J. R., & Landy, N. C. (2013). Self-regulation, daily drinking, and partner violence in alcohol treatment-seeking men. Experimental and Clinical Psychopharmacology, 21(1), 17–28. https://doi.org/https://doi.org/10.1037/a0031141
	No RCT
Semiatin, J. N., Murphy, C. M., & Elliott, J. D. (2013). Observed behavior during group treatment for partner-violent men: Acceptance of responsibility and promotion of change. Psychology of Violence, 3(2), 126–139. https://doi.org/https://doi.org/10.1037/a0029846
	No RCT
Stephenson, Z., Harkins, L., & Woodhams, J. (2013). The Sequencing of Interventions with Offenders: An Addition to the Responsivity Principle. Journal of Forensic Psychology Practice, 13(5), 429–455. https://doi.org/10.1080/15228932.2013.850318
	Review
Stuart, G. L., Shorey, R. C., Moore, T. M., Ramsey, S. E., Kahler, C. W., O’Farrell, T. J., Strong, D. R., Temple, J. R., & Monti, P. M. (2013). Randomized clinical trial examining the incremental efficacy of a 90‐minute motivational alcohol intervention as an adjunct to standard batterer intervention for men. Addiction, 108(8), 1376–1384. https://doi.org/https://doi.org/10.1111/add.12142
		No EMO var
Subirana-Malaret, M., & Andrés-Pueyo, A. (2013). Retención proactiva y adherencia terapéutica en programas formativos para hombres maltratadores de la pareja. Psychosocial Intervention, 22(2), 95–104. https://doi.org/10.5093/in2013a12
	No RCT
Zalmanowitz, S. J., Babins-Wagner, R., Rodger, S., Corbett, B. A., & Leschied, A. (2013). The Association of Readiness to Change and Motivational Interviewing with Treatment Outcomes in Males involved in Domestic Violence Group Therapy. Journal of Interpersonal Violence, 28(5), 956–974. https://doi.org/10.1177/0886260512459381
	No RCT
Herman, K., Rotunda, R., Williamson, G., & Vodanovich, S. (2014). Outcomes from a Duluth model batterer intervention program at completion and long term follow-up. Journal of Offender Rehabilitation, 53(1), 1–18. https://doi.org/https://doi.org/10.1080/10509674.2013.861316
	No RCT
Lila, M., Oliver, A., Catalá-Miñana, A., & Conchell, R. (2014). Recidivism risk reduction assessment in batterer intervention programs: A key indicator for program efficacy evaluation. Psychosocial Intervention, 23(3), 217–223. https://doi.org/https://doi.org/10.1016/j.psi.2014.11.001
	No RCT
Sygel, K., Kristiansson, M., Furberg, R., & Fors, U. (2014). Reactions on display/intimate partner violence (ROD/IPV)—A study of a new interactive computer simulation program for the treatment of men convicted of intimate partner violence. The International Journal of Forensic Mental Health, 13(4), 369–380. https://doi.org/https://doi.org/10.1080/14999013.2014.951104
	No RCT
Cantos, A. L., Goldstein, D. A., Brenner, L., O’Leary, K. D., & Verborg, R. (2015). Correlates and program completion of family only and generally violent perpetrators of intimate partner violence. Behavioral Psychology, 23(3), 549–569. http://www.ujaen.debiblio.com/login?&url=https://www.proquest.com/scholarly-journals/correlates-program-completion-family-only/docview/1979173427/se-2?accountid=1…
	No RCT
Crane, C. A., Eckhardt, C. I., & Schlauch, R. C. (2015). Motivational enhancement mitigates the effects of problematic alcohol use on treatment compliance among partner violent offenders: Results of a randomized clinical trial. Journal of Consulting and Clinical Psychology, 83(4), 689–695. http://www.ujaen.debiblio.com/login?&url=https://www.proquest.com/scholarly-journals/motivational-enhancemen…
		No EMO var
Cunha, O. S., & Gonçalves, R. A. (2015). Efficacy assessment of an intervention program with batterers. Small Group Research, 46(4), 455–482. https://doi.org/https://doi.org/10.1177/1046496415592478
	No RCT
Ferrer-Perez, V. A., & Bosch-Fiol, E. (2015). Bibliometric analysis of interventions with batterers in Spain. International Journal of Psychological Research, 8(1), 98–108. https://doi.org/https://doi.org/10.21500/20112084.649
	No RCT
Jaffe, A. E., Simonet, D. V, Tett, R. P., Swopes, R. M., & Davis, J. L. (2015). Multidimensional trait emotional intelligence and aggressive tendencies in male offenders of domestic violence. Journal of Family Violence, 30(6), 769–781. https://doi.org/https://doi.org/10.1007/s10896-015-9729-3
	No RCT
Kilgore, C. D., Cronley, C., & Lehmann, P. (2015). Social construction of intimate partner violence: A brief report on quantitative grammatical analysis. Journal of Aggression, Maltreatment & Trauma, 24(10), 1123–1133. https://doi.org/https://doi.org/10.1080/10926771.2015.1074136
	No RCT
Love, A. R., Morland, L. A., Menez, U., Taft, C., MacDonald, A., & Mackintosh, M.-A. (2015). “Strength at home” intervention for male veterans perpetrating intimate partner aggression: Perceived needs survey of therapists and pilot effectiveness study. Journal of Interpersonal Violence, 30(13), 2344–2362. https://doi.org/https://doi.org/10.1177/0886260514552445
	No RCT
Pulerwitz, J., Hughes, L., Mehta, M., Kidanu, A., Verani, F., & Tewolde, S. (2015). Changing gender norms and reducing intimate partner violence: Results from a quasi-experimental intervention study with young men in Ethiopia. American Journal of Public Health, 105(1), 132–137. https://doi.org/https://doi.org/10.2105/AJPH.2014.302214
	No RCT
Rodríguez, N. R., & Gómez, J. L. G. (2015). Alcohol consumption, illicit substances, and intimate partner violence in a sample of batterers in psychological treatment. Adicciones, 27(1), 27–36. http://www.ujaen.debiblio.com/login?&url=https://www.proquest.com/scholarly-journals/alcohol-consumption-illicit-substances-intimate/docview/1899909851/se-2?accountid=14555
	No RCT
Scott, K., Heslop, L., Kelly, T., & Wiggins, K. (2015). Intervening to prevent repeat offending among moderate- to high-risk domestic violence offenders: A second-responder program for men. International Journal of Offender Therapy and Comparative Criminology, 59(3), 273–294. https://doi.org/https://doi.org/10.1177/0306624X13513709
	No RCT
Shorey, R. C., McNulty, J. K., Moore, T. M., & Stuart, G. L. (2015). Emotion regulation moderates the association between proximal negative affect and intimate partner violence perpetration. Prevention Science, 16(6), 873–880. https://doi.org/https://doi.org/10.1007/s11121-015-0568-5
	No RCT
Stover, C. S. (2015). Fathers for change for substance use and intimate partner violence: Initial community pilot. Family Process, 54(4), 600–609. https://doi.org/https://doi.org/10.1111/famp.12136
		No EMO var
Walker, K., & Bowen, E. (2015). Mentoring serial and high‐risk perpetrators of intimate partner violence in the community: Engagement and initiating change. Criminal Behaviour and Mental Health, 25(4), 299–313. https://doi.org/https://doi.org/10.1002/cbm.1964
	No RCT
Watkins, L. E., DiLillo, D., & Maldonado, R. C. (2015). The interactive effects of emotion regulation and alcohol intoxication on lab-based intimate partner aggression. Psychology of Addictive Behaviors, 29(3), 653–663. http://www.ujaen.debiblio.com/login?&url=https://www.proquest.com/scholarly-journals/interactive-effects-emotion-regulation-alcohol/docview/1672852134/se-2
	No RCT
Zarling, A., Lawrence, E., & Marchman, J. (2015). A randomized controlled trial of acceptance and commitment therapy for aggressive behavior. Journal of Consulting and Clinical Psychology, 83(1), 199–212. https://doi.org/https://doi.org/10.1037/a0037946
OK
Armenti, N. A., & Babcock, J. C. (2016). Conjoint treatment for intimate partner violence: A systematic review and implications. Couple and Family Psychology: Research and Practice, 5(2), 109–123. https://doi.org/https://doi.org/10.1037/cfp0000060
	Review
Bolton, K. W., Lehmann, P., Jordan, C., Frank, L., & Moore, B. (2016). Self-determined goals in a solution-focused batterer intervention program: Application for building client strengths and solutions. Journal of Human Behavior in the Social Environment, 26(6), 541–548. https://doi.org/https://doi.org/10.1080/10911359.2016.1172996
	No RCT
Boots, D. P., Wareham, J., Bartula, A., & Canas, R. (2016). A comparison of the batterer intervention and prevention program with alternative court dispositions on 12-month recidivism. Violence Against Women, 22(9), 1134–1157. https://doi.org/https://doi.org/10.1177/1077801215618806
	No RCT
Brasfield, H., Morean, M. E., Febres, J., Shorey, R. C., Moore, T. M., Zapor, H. (Zuckosky), Elmquist, J., Wolford-Clevenger, C., Labrecque, L., Plasencia, M., & Stuart, G. L. (2016). Alcohol use, alcohol-related outcome expectancies, and partner aggression among males court-mandated to batterer intervention programs: A brief report. Journal of Interpersonal Violence, 31(2), 245–256. https://doi.…
	No RCT
Gallagher, K. E., & Parrott, D. J. (2016). A self-awareness intervention manipulation for heavy-drinking men’s alcohol-related aggression toward women. Journal of Consulting and Clinical Psychology, 84(9), 813–823. https://doi.org/https://doi.org/10.1037/ccp0000118
		No EMO var
Karakurt, G., Whiting, K., van Esch, C., Bolen, S. D., & Calabrese, J. R. (2016). Couples Therapy for Intimate Partner Violence: A Systematic Review and Meta-Analysis. Journal of Marital and Family Therapy, 42(4), 567–583. https://doi.org/10.1111/jmft.12178
	SR&Met RCT
Romero-Martínez, Á., Lila, M., & Moya-Albiol, L. (2016). Empathy impairments in intimate partner violence perpetrators with antisocial and borderline traits: A key factor in the risk of recidivism. Violence and Victims, 31(2), 347–360. https://doi.org/https://doi.org/10.1891/0886-6708.VV-D-14-00149
	No RCT
Satyanarayana, V. A., Nattala, P., Selvam, S., Pradeep, J., Hebbani, S., Hegde, S., & Srinivasan, K. (2016). Integrated cognitive behavioral intervention reduces intimate partner violence among alcohol dependent men, and improves mental health outcomes in their spouses: A clinic based randomized controlled trial from South India. Journal of Substance Abuse Treatment, 64, 29–34. https://doi.org/ht…
			No Inter var
Stuart, G. L., McGeary, J., Shorey, R. C., & Knopik, V. S. (2016). Genetics moderate alcohol and intimate partner violence treatment outcomes in a randomized controlled trial of hazardous drinking men in batterer intervention programs: A preliminary investigation. Journal of Consulting and Clinical Psychology, 84(7), 592–598. https://doi.org/https://doi.org/10.1037/a0040219
		No EMO var
Zosky, D. L. (2016). “I feel your pain”: Do batter intervention programs impact perpetrators’ empathy for victims? Partner Abuse, 7(1), 70–86. https://doi.org/https://doi.org/10.1891/1946-6560.7.1.70
	No RCT
Ashburn, K., Kerner, B., Ojamuge, D., & Lundgren, R. (2017). Evaluation of the Responsible, Engaged, and Loving (REAL) Fathers Initiative on physical child punishment and intimate partner violence in Northern Uganda. Prevention Science, 18(7), 854–864. https://doi.org/https://doi.org/10.1007/s11121-016-0713-9
	No RCT
Babcock, J. C., Armenti, N. A., & Warford, P. (2017). The trials and tribulations of testing couples-based interventions for intimate partner violence. Partner Abuse, 8(1), 110–122. https://doi.org/https://doi.org/10.1891/1946-6560.8.1.110
		No EMO var
Berke, D. S., Macdonald, A., Poole, G. M., Portnoy, G. A., McSheffrey, S., Creech, S. K., & Taft, C. T. (2017). Optimizing trauma-informed intervention for intimate partner violence in veterans: The role of alexithymia. Behaviour Research and Therapy, 97, 222–229. https://doi.org/https://doi.org/10.1016/j.brat.2017.08.007
		No EMO var
Carbajosa, P., Catalá-Miñana, A., Lila, M., Gracia, E., & Boira, S. (2017). No Title. Psychiatry, Psychology and Law, 24(6), 936–950. http://www.ujaen.debiblio.com/login?&url=https://www.proquest.com/scholarly-journals/responsive-versus-treatment-resistant/docview/2058820699/se-2
	No RCT
Chermack, S. T., Bonar, E. E., Ilgen, M. A., Walton, M. A., Cunningham, R. M., Booth, B. M., & Blow, F. C. (2017). Developing an integrated violence prevention for men and women in treatment for substance use disorders. Journal of Interpersonal Violence, 32(4), 581–603. https://doi.org/https://doi.org/10.1177/0886260515586369
		No EMO var
Haggård, U., Freij, I., Danielsson, M., Wenander, D., & Långström, N. (2017). Effectiveness of the IDAP treatment program for male perpetrators of intimate partner violence: A controlled study of criminal recidivism. Journal of Interpersonal Violence, 32(7), 1027–1043. https://doi.org/https://doi.org/10.1177/0886260515586377
	No RCT
Hesser, H., Axelsson, S., Bäcke, V., Engstrand, J., Gustafsson, T., Holmgren, E., Jeppsson, U., Pollack, M., Nordén, K., Rosenqvist, D., & Andersson, G. (2017). Preventing intimate partner violence via the internet: A randomized controlled trial of emotion‐regulation and conflict‐management training for individuals with aggression problems. Clinical Psychology & Psychotherapy, 24(5), 1163–1177. h…
OK
Holtrop, K., Scott, J. C., Parra-Cardona, J. R., Smith, S. M., Schmittel, E., & Larance, L. Y. (2017). Exploring factors that contribute to positive change in a diverse, group-based male batterer intervention program: Using qualitative data to inform implementation and adaptation efforts. Journal of Interpersonal Violence, 32(8), 1267–1290. https://doi.org/https://doi.org/10.1177/0886260515588535
	No RCT
Lauch, K. M., Hart, K. J., & Bresler, S. (2017). Predictors of treatment completion and recidivism among intimate partner violence offenders. Journal of Aggression, Maltreatment & Trauma, 26(5), 543–557. https://doi.org/https://doi.org/10.1080/10926771.2017.1299824
	No RCT
Strickland, J., Parry, C. L., Allan, M. M., & Allan, A. (2017). Alexithymia among perpetrators of violent offences in Australia: Implications for rehabilitation. Australian Psychologist, 52(3), 230–237. https://doi.org/https://doi.org/10.1111/ap.12187
	No RCT
Vecina, M. L. (2017). Moral variables before and after a court‐mandated psychological treatment of men convicted of violence against their partners: Evolution and relationship with sexist attitudes. Journal of Investigative Psychology and Offender Profiling, 14(3), 332–341. https://doi.org/https://doi.org/10.1002/jip.1480
	No RCT
Wagers, S. M., Pate, M., & Brinkley, A. (2017). Evidence-based best practices for batterer intervention programs: A report from the field on the realities and challenges batterer intervention programs are facing. Partner Abuse, 8(4), 409–428. https://doi.org/https://doi.org/10.1891/1946-6560.8.4.409
	Review
Barnett, G. D., & Fitzalan Howard, F. (2018). What doesn’t work to reduce reoffending? A review of reviews of ineffective interventions for adults convicted of crimes. European Psychologist, 23(2), 111–129. https://doi.org/https://doi.org/10.1027/1016-9040/a000323
	SR&Met RCT
Brazão, N., Rijo, D., Salvador, M. do C., & Pinto-Gouveia, J. (2018). Promoting emotion and behavior regulation in male prison inmates: A secondary data analysis from a randomized controlled trial testing the efficacy of the growing pro-social program. Law and Human Behavior, 42(1), 57–70. http://www.ujaen.debiblio.com/login?&url=https://www.proquest.com/scholarly-journals/promoting-emotion-behav…
				Not IPV abus
Easton, C. J., Crane, C., & Mandel, D. (2018). A randomized controlled trial assessing the efficacy of cognitive behavioral therapy for substance dependent domestic violence offenders: An integrated substance abuse-domestic violence treatment approach (SADV). Journal of Marriage Family Therapy, 44, 483–498. https://doi:10.1111/jmft.12260
OK
Lee, H.-S., Cantos, A., Mach, J., & Wolff, J. (2018). Proactive versus reactive perpetrators: Aggression and intimate partner violence. Partner Abuse, 9(2), 103–117. https://doi.org/https://doi.org/10.1891/1946-6560.9.2.103
	No RCT
Lila, M., Gracia, E., & Catalá-Miñana, A. (2018). Individualized motivational plans in batterer intervention programs: A randomized clinical trial. Journal of Consulting and Clinical Psychology, 86(4), 309–320. http://www.ujaen.debiblio.com/login?&url=https://www.proquest.com/scholarly-journals/individualized-motivational-plans-batterer/docview/2024144787/se-2?accountid=14555
			No Inter var
Lilley-Walker, S.-J., Hester, M., & Turner, W. (2018). Evaluation of European Domestic Violence Perpetrator Programmes: Toward a Model for Designing and Reporting Evaluations Related to Perpetrator Treatment Interventions. International Journal of Offender Therapy and Comparative Criminology, 62(4), 868–884. https://doi.org/10.1177/0306624X16673853
	Review
Meyer, S. (2018). Motivating perpetrators of domestic and family violence to engage in behaviour change: The role of fatherhood. Child & Family Social Work, 23(1), 97–104. https://doi.org/https://doi.org/10.1111/cfs.12388
	No RCT
Morrison, P. K., Burke, J., Cluss, P. A., Hawker, L., Miller, E., George, D., Bicehouse, T., Fleming, R., Wright, K., & Chang, J. C. (2018). The influence of batterer intervention programs on male perpetrators of intimate partner violence: Reports of change in beliefs and behaviors. Journal of Offender Rehabilitation, 57(5), 311–329. https://doi.org/https://doi.org/10.1080/10509674.2018.1487900
	No RCT
Murphy, C. M., Ting, L. A., Jordan, L. C., Musser, P. H., Winters, J. J., Poole, G. M., & Pitts, S. C. (2018). A randomized clinical trial of motivational enhancement therapy for alcohol problems in partner violent men. Journal of Substance Abuse Treatment, 89, 11–19. https://doi.org/https://doi.org/10.1016/j.jsat.2018.03.004
		No EMO var
Pearson, D. A. S. S., & Ford, A. (2018). Design of the “Up2U” domestic abuse perpetrator programme. Journal of Aggression, Conflict and Peace Research, 10(3), 189–201. http://www.ujaen.debiblio.com/login?&url=https://www.proquest.com/scholarly-journals/design-up2u-domestic-abuse-perpetrator-programme/docview/2305556406/se-2?accountid=14555
	No RCT
Berke, D. S., Reidy, D. E., Gentile, B., & Zeichner, A. (2019). Masculine discrepancy stress, emotion-regulation difficulties, and intimate partner violence. Journal of Interpersonal Violence, 34(6), 1163–1182. https://doi.org/https://doi.org/10.1177/0886260516650967
	No RCT
Cantos, A. L., Kosson, D. S., Goldstein, D. A., & O’Leary, K. D. (2019). Treatment impact on recidivism of family only vs. generally violent partner violence perpetrators. International Journal of Clinical and Health Psychology, 19(3), 171–180. https://doi.org/https://doi.org/10.1016/j.ijchp.2019.05.002
	No RCT
Fernández-Montalvo, J., Arteaga, A., & López-Goñi, J. J. (2019). Treatment effectiveness of intimate partner violence perpetration among patients in a drug addiction program. Psychology of Violence, 9(2), 156–166. http://www.ujaen.debiblio.com/login?&url=https://www.proquest.com/scholarly-journals/treatment-effectiveness-intimate-partner-violence/docview/2023034819/se-2?accountid=14555
OK
Karakurt, G., Koç, E., Çetinsaya, E. E., Ayluçtarhan, Z., & Bolen, S. (2019). Meta-analysis and systematic review for the treatment of perpetrators of intimate partner violence. Neuroscience and Biobehavioral Reviews, 105, 220–230. https://doi.org/10.1016/j.neubiorev.2019.08.006
	SR&Met RCT
Lila, M., Martín-Fernández, M., Gracia, E., López-Ossorio, J. J., & González, J. L. (2019). Identifying Key Predictors of Recidivism among Offenders Attending a Batterer Intervention Program: A Survival Analysis. Psychosocial Intervention, 28(3), 157–167. https://doi.org/10.5093/pi2019a19
	No RCT
Mills, L. G., Barocas, B., Butters, R. P., & Ariel, B. (2019). A randomized controlled trial of restorative justice-informed treatment for domestic violence crimes. Nature Human Behaviour, 3(12), 1284–1294. https://doi.org/10.1038/s41562-019-0724-1
		No EMO var
Morrison, P. K., Cluss, P. A., Hawker, L., Miller, E., George, D., Bicehouse, T., Fleming, R., & Chang, J. C. (2019). Male IPV perpetrators’ perspectives on facilitation of batterer intervention program: Results from a 2-year study. Partner Abuse, 10(4), 483–506. https://doi.org/https://doi.org/10.1891/1946-6560.10.4.483
	No RCT
Morrison, P. K., Hawker, L., Miller, E. P., Cluss, P. A., George, D., Fleming, R., Bicehouse, T., Wright, K., Burke, J., & Chang, J. C. (2019). The operational challenges for batterer intervention programs: Results from a 2-year study. Journal of Interpersonal Violence, 34(13), 2674–2696. https://doi.org/https://doi.org/10.1177/0886260516662307
	No RCT
Nesset, M. B., Lara-Cabrera, M. L., Dalsbø, T. K., Pedersen, S. A., Bjørngaard, J. H., & Palmstierna, T. (2019). Cognitive behavioural group therapy for male perpetrators of intimate partner violence: a systematic review. BMC Psychiatry, 19(1), 11. https://doi.org/10.1186/s12888-019-2010-1
	Review
Poole, G. M., & Murphy, C. M. (2019). Fatherhood status as a predictor of intimate partner violence (IPV) treatment engagement. Psychology of Violence, 9(3), 340–349. https://doi.org/https://doi.org/10.1037/vio0000124
	No RCT
Romero Martínez, Á., Lila, M., & Moya-Albiol, L. (2019). The Importance of Considering Alexithymia during Initial Stages of Intimate Partner Violence Interventions to Design Adjuvant Treatments. International Journal of Environmental Research and Public Health, 16(19), 3695. https://doi.org/10.3390/ijerph16193695
	No RCT
Romero-Martínez, Á., Lila, M., Gracia, E., & Moya-Albiol, L. (2019). Dropout from Court-Mandated Intervention Programs for Intimate Partner Violence Offenders: The Relevance of Alcohol Misuse and Cognitive Impairments. International Journal of Environmental Research and Public Health, 16(13), 2402. https://doi.org/10.3390/ijerph16132402
	No RCT
Romero‐Martínez, Á., Lila, M., Gracia, E., & Moya‐Albiol, L. (2019). Improving empathy with motivational strategies in batterer intervention programmes: Results of a randomized controlled trial. British Journal of Clinical Psychology, 58(2), 125–139. https://doi.org/10.1111/bjc.12204
			No Inter var
Rosenfeld, B., Galietta, M., Foellmi, M., Coupland, S., Turner, Z., Stern, S., Wijetunga, C., Gerbrandij, J., & Ivanoff, A. (2019). Dialectical behavior therapy (DBT) for the treatment of stalking offenders: A randomized controlled study. Law and Human Behavior, 43(4), 319–328. https://doi.org/https://doi.org/10.1037/lhb0000336
OK
Stover, C. S., McMahon, T. J., & Moore, K. (2019). A randomized pilot trial of two parenting interventions for fathers in residential substance use disorder treatment. Journal of Substance Abuse Treatment, 104, 116–127. https://doi.org/https://doi.org/10.1016/j.jsat.2019.07.003
OK
Zarling, A., Bannon, S., & Berta, M. (2019). Evaluation of acceptance and commitment therapy for domestic violence offenders. Psychology of Violence, 9(3), 257–266. https://doi.org/https://doi.org/10.1037/vio0000097
	No RCT
Arias, E., Arce, R., Vázquez, M. J., & Marcos, V. (2020). Treatment efficacy on the cognitive competence of convicted intimate partner violence offenders. 36(3), 427–434. http://www.ujaen.debiblio.com/login?&url=https://www.proquest.com/scholarly-journals/treatment-efficacy-on-cognitive-competence/docview/2575508103/se-2?accountid=14555
	No RCT
Chovanec, M. G. (2020). Transforming Into Men Who Matter: Increasing Empathy in Domestic Abuse Treatment. Australian Social Work, 73(3), 296–308. https://doi.org/10.1080/0312407X.2019.1680716
	No RCT
Cotti, C., Foster, J., Haley, M. R., & Rawski, S. L. (2020). Duluth versus cognitive behavioral therapy: A natural field experiment on intimate partner violence diversion programs. Journal of Experimental Psychology: Applied, 26(2), 384–395. https://doi.org/https://doi.org/10.1037/xap0000249
OK
Gibbs, A., Washington, L., Abdelatif, N., Chirwa, E., Willan, S., Shai, N., Sikweyiya, Y., Mkhwanazi, S., Ntini, N., & Jewkes, R. (2020). Stepping Stones and Creating Futures intervention to prevent intimate partner violence among young people: Cluster randomized controlled trial. Journal of Adolescent Health, 66(3), 323–335. https://doi.org/https://doi.org/10.1016/j.jadohealth.2019.10.004
		No EMO var
Gilchrist, G., Landau, S., Radcliffe, P., McMurran, M., Feder, G., Easton, C., Parrott, S., Kirkpatrick, S., Henderson, J., Potts, L., Stephens-Lewis, D., Johnson, A., Love, B., Halliwell, G., Dheensa, S., Berbary, C., Li, J., Strang, J., & Gilchrist, E. (2020). A study protocol to assess the feasibility of conducting an evaluation trial of the ADVANCE integrated intervention to address both subs…
	No RCT
Gnall, K. E., Cole, H. E., Creech, S. K., & Taft, C. T. (2020). Client experiences of the strength at home intimate partner violence program: A qualitative analysis. Partner Abuse, 11(4), 466–484. https://doi.org/https://doi.org/10.1891/PA-2020-0023
	No RCT
Lila, M., Gracia, E., & Catalá-Miñana, A. (2020). More likely to dropout, but what if they don’t? Partner violence offenders with alcohol abuse problems completing batterer intervention programs. Journal of Interpersonal Violence, 35(9–10), 1958–1981. https://doi.org/https://doi.org/10.1177/0886260517699952
	No RCT
Murphy, C. M., Eckhardt, C. I., Clifford, J. M., LaMotte, A. D., & Meis, L. A. (2020). Individual versus group cognitive-behavioral therapy for partner-violent men: A preliminary randomized trial. Journal of Interpersonal Violence, 35(15–16), 2846–2868. https://doi.org/https://doi.org/10.1177/0886260517705666
			No Inter var
Nesset, M. B., Lara-Cabrera, M. L., Bjørngaard, J. H., Whittington, R., & Palmstierna, T. (2020). Cognitive behavioural group therapy versus mindfulness-based stress reduction group therapy for intimate partner violence: A randomized controlled trial. BMC Psychiatry, 20(1), 11. http://www.ujaen.debiblio.com/login?&url=https://www.proquest.com/scholarly-journals/cognitive-behavioural-group-therapy…
OK
Portnoy, G. A., & Murphy, C. M. (2020). Using reoffenders’ experiences and perspectives to improve intimate partner violence treatment. Journal of Interpersonal Violence, 35(19–20), 4040–4060. https://doi.org/https://doi.org/10.1177/0886260517714439
	No RCT
Santirso, F. A., Gilchrist, G., Lila, M., & Gracia, E. (2020). Motivational strategies in interventions for intimate partner violence offenders: A systematic review and meta-analysis of randomized controlled trials. Psychosocial Intervention, 29(3), 175–190. http://www.ujaen.debiblio.com/login?&url=https://www.proquest.com/scholarly-journals/motivational-strategies-interventions-intimate/docview/…
	SR&Met RCT
Santirso, F. A., Lila, M., & Gracia, E. (2020). Motivational strategies, working alliance, and protherapeutic behaviors in batterer intervention programs: A randomized controlled trial. 12(2), 77–84. http://www.ujaen.debiblio.com/login?&url=https://www.proquest.com/scholarly-journals/motivational-strategies-working-alliance/docview/2500010549/se-2?accountid=14555
		No EMO var
Svalin, K., & Levander, S. (2020). The Predictive Validity of Intimate Partner Violence Risk Assessments Conducted by Practitioners in Different Settings—a Review of the Literature. Journal of Police and Criminal Psychology, 35(2), 115–130. https://doi.org/10.1007/s11896-019-09343-4
	Review
Ali, P., Allmark, P., Booth, A., McGarry, J., Woods, H. B., & Seedat, F. (2021). How accurate and effective are screening tools and subsequent interventions for intimate partner violence in non-high-risk settings (IPV)? A rapid review. Journal of Criminal Psychology, 11(4), 273–300. https://doi.org/10.1108/JCP-03-2021-0007
	Review
Expósito-Álvarez, C., Lila, M., Gracia, E., & Martín-Fernández, M. (2021). Risk factors and treatment needs of batterer intervention program participants with substance abuse problems. The European Journal of Psychology Applied to Legal Context, 13(2), 87–97. https://doi.org/https://doi.org/10.5093/ejpalc2021a9
	No RCT
Gilchrist, E., Johnson, A., McMurran, M., Stephens-Lewis, D., Kirkpatrick, S., Gardner, B., Easton, C., & Gilchrist, G. (2021). Using the Behaviour Change Wheel to design an intervention for partner abusive men in drug and alcohol treatment. Pilot and Feasibility Studies, 7(1), 191. https://doi.org/10.1186/s40814-021-00911-2
	No RCT
Gilchrist, G., Potts, L., Radcliffe, P., Halliwell, G., Dheensa, S., Henderson, J., Johnson, A., Love, B., Gilchrist, E., Feder, G., Parrott, S., Li, J., McMurran, M., Kirkpatrick, S., Stephens-Lewis, D., Easton, C., Berbary, C., & Landau, S. (2021). ADVANCE integrated group intervention to address both substance use and intimate partner abuse perpetration by men in substance use treatment: a fea…
OK
Hocking, E., Livingston, N. A., Creech, S. K., & Taft, C. (2021). The moderating effect of alcohol use disorder on intimate partner violence intervention outcomes in veterans. Partner Abuse, 12(2), 205–220. https://doi.org/https://doi.org/10.1891/PA-2020-0004
	No RCT
Kip, H., & Bouman, Y. H. A. (2021). A Perspective on the Integration of eHealth in Treatment of Offenders: Combining Technology and the Risk-Need-Responsivity Model. Frontiers in Psychiatry, 12. https://doi.org/10.3389/fpsyt.2021.703043
	No RCT
Lawrence, E., Mazurek, C., & Reardon, K. W. (2021). Comparing recidivism rates among domestically violent men enrolled in ACTV versus Duluth/CBT. Journal of Consulting and Clinical Psychology, 89(5), 469–475. https://doi.org/https://doi.org/10.1037/ccp0000649
	No RCT
McNeeley, S. (2021). Effectiveness of a prison-based treatment program for male perpetrators of intimate partner violence: A quasi-experimental study of criminal recidivism. Journal of Interpersonal Violence, 36(21–22), 10405–10430. https://doi.org/https://doi.org/10.1177/0886260519885641
	No RCT
Nesset, M. B., Bjørngaard, J. H., Whittington, R., & Palmstierna, T. (2021). Does cognitive behavioural therapy or mindfulness-based therapy improve mental health and emotion regulation among men who perpetrate intimate partner violence? A randomised controlled trial. International Journal of Nursing Studies, 113, 10. https://doi.org/https://doi.org/10.1016/j.ijnurstu.2020.103795
Continued - Nesset et al., 2020
Romero-Martínez, Á., Lila, M., & Moya-Albiol, L. (2021). Alexithymic traits are closely related to impulsivity and cognitive and empathic dysfunctions in intimate partner violence perpetrators: New targets for intervention. Applied Neuropsychology: Adult, 28(1), 71–79. https://doi.org/10.1080/23279095.2019.1594233
	No RCT
Siria, S., Leza, L., Fernández-Montalvo, J., Echauri, J. A., Azkarate, J. M., & Martínez, M. (2021). Differential psychopathological profile of male intimate partner violence perpetrators depending on problematic alcohol use. Addictive Behaviors, 118, 8. https://doi.org/https://doi.org/10.1016/j.addbeh.2021.106887
	No RCT
Stephens-Lewis, D., Johnson, A., Huntley, A., Gilchrist, E., McMurran, M., Henderson, J., Feder, G., Howard, L. M., & Gilchrist, G. (2021). Interventions to reduce intimate partner violence perpetration by men who use substances: A systematic review and meta-analysis of efficacy. Trauma, Violence, & Abuse, 22(5), 1262–1278. https://doi.org/https://doi.org/10.1177/1524838019882357
	SR&Met RCT
Taft, C. T., Franz, M. R., Cole, H. E., D’Avanzato, C., & Rothman, E. F. (2021). Examining strength at home for preventing intimate partner violence in civilians. Journal of Family Psychology, 35(6), 857–862. https://doi.org/10.1037/fam0000732
	No RCT
Vergés-Báez, L., Lozano-Paniagua, D., Requena-Mullor, M., García-González, J., García-Álvarez, R., & Alarcón-Rodríguez, R. (2021). Alexithymia and Insecure Attachment among Male Intimate Partner Violence Aggressors in the Dominican Republic. Healthcare, 9(12), 1626. https://doi.org/10.3390/healthcare9121626
	No RCT
Wilson, D. B., Feder, L., & Olaghere, A. (2021). Court‐mandated interventions for individuals convicted of domestic violence: An updated Campbell systematic review. Campbell Systematic Reviews, 17(1). https://doi.org/10.1002/cl2.1151
	Review
Wong, J. S., & Bouchard, J. (2021). A pilot evaluation of the STOP intimate partner violence intervention program. Partner Abuse, 12(2), 158–178. https://doi.org/https://doi.org/10.1891/PA-2020-0032
	No RCT
Wong, J. S., & Bouchard, J. (2021). Judging the book by its cover: What comprises a cognitive behavioral intervention program for perpetrators of intimate partner violence? Criminal Justice and Behavior, 48(9), 1278–1299. https://doi.org/https://doi.org/10.1177/0093854821996020
	No RCT
Cunha, O., Silva, A., Cruz, A. R., de Castro Rodrigues, A., Braga, T., & Gonçalves, R. A. (2022). Dropout among perpetrators of intimate partner violence attending an intervention program. Psychology, Crime & Law, 1–19. https://doi.org/10.1080/1068316X.2022.2030337
	No RCT
Dheensa, S., Halliwell, G., Johnson, A., Henderson, J., Love, B., Radcliffe, P., Gilchrist, L., & Gilchrist, G. (2022). Perspectives on Motivation and Change in an Intervention for Men Who Use Substances and Perpetrate Intimate Partner Abuse: Findings From a Qualitative Evaluation of the Advance Intervention. Journal of Interpersonal Violence, 37(15–16), NP13342–NP13372. https://doi.org/10.1177/0…
	No RCT
Misso, D., Velotti, P., Pasetto, A., & Dimaggio, G. (2022). Treating intimate partner violence with metacognitive interpersonal therapy: The case of Aaron. Journal of Clinical Psychology, 78(1), 50–66. https://doi.org/https://doi.org/10.1002/jclp.23294
	No RCT
Romero-Martínez, Á., Santirso, F., Lila, M., Comes-Fayos, J., & Moya-Albiol, L. (2022). Cognitive flexibility and reaction time improvements after cognitive training designed for men perpetrators of intimate partner violence: Results of a pilot randomized controlled trial. Journal of family violence, 37(3), 461–473. https://doi.org/10.1007/s10896-021-00304-2
OK
Soleymani, S., Britt, E., & Wallace-Bell, M. (2022). Motivational Interviewing for Enhancing Engagement in Intimate Partner Violence Treatment: A Quasi-Experimental Study. Partner Abuse, 13(1), 144–169. https://doi.org/10.1891/PA-2021-0031
	No RCT
Wigham, S., McGovern, R., Kaner, E., & Hackett, S. S. (2022). A review of recent innovation in psychosocial interventions for reducing violence and aggression in adults using a horizon scanning approach. Aggression and Violent Behavior, 62, 1–10. https://doi.org/https://doi.org/10.1016/j.avb.2021.101685
	Review
Zarling, A., & Russell, D. (2022). A randomized clinical trial of acceptance and commitment therapy and the Duluth Model classes for men court-mandated to a domestic violence program. Journal of Consulting and Clinical Psychology, 90(4), 326–338. https://doi.org/https://doi.org/10.1037/ccp0000722
OK

## Sheet: 15+1 studies
Dunford, F. W. (2000). The San Diego Navy Experiment: An assessment of interventions for men who assault their wives. Journal of Consulting and Clinical Psychology, 68(3), 468–476. https://doi.org/https://doi.org/10.1037/0022-006X.68.3.468
OK
Labriola, M., Rempel, M., & Davis, R. C. (2005). Testing the Effectiveness of Batterer Programs and Judicial Monitoring: Results from a Randomized Trial at the Bronx Misdemeanor Domestic Violence Court. Final Report National, November, 1–127. http://mentalhealthcourts.org/_uploads/documents/battererprogramseffectiveness.pdf
OK
Cavanaugh, M. M., Solomon, P. L., & Gelles, R. J. (2011). The Dialectical Psychoeducational Workshop (DPEW) for males at risk for intimate partner violence: A pilot randomized controlled trial. Journal of Experimental Criminology, 7(3), 275–291. https://doi.org/https://doi.org/10.1007/s11292-011-9126-8
OK
Kraanen, F. L., Vedel, E., Scholing, A., & Emmelkamp, P. M. G. (2013). The comparative effectiveness of Integrated treatment for Substance abuse and Partner violence (I-StoP) and substance abuse treatment alone: a randomized controlled trial. BMC Psychiatry, 13(1), 189. https://doi.org/10.1186/1471-244X-13-189
OK
Zarling, A., Lawrence, E., & Marchman, J. (2015). A randomized controlled trial of acceptance and commitment therapy for aggressive behavior. Journal of Consulting and Clinical Psychology, 83(1), 199–212. https://doi.org/https://doi.org/10.1037/a0037946
OK
Hesser, H., Axelsson, S., Bäcke, V., Engstrand, J., Gustafsson, T., Holmgren, E., Jeppsson, U., Pollack, M., Nordén, K., Rosenqvist, D., & Andersson, G. (2017). Preventing intimate partner violence via the internet: A randomized controlled trial of emotion‐regulation and conflict‐management training for individuals with aggression problems. Clinical Psychology & Psychotherapy, 24(5), 1163–1177. h…
OK
Easton, C. J., Crane, C., & Mandel, D. (2018). A randomized controlled trial assessing the efficacy of cognitive behavioral therapy for substance dependent domestic violence offenders: An integrated substance abuse-domestic violence treatment approach (SADV). Journal of Marriage Family Therapy, 44, 483–498. https://doi:10.1111/jmft.12260
OK
Fernández-Montalvo, J., Arteaga, A., & López-Goñi, J. J. (2019). Treatment effectiveness of intimate partner violence perpetration among patients in a drug addiction program. Psychology of Violence, 9(2), 156–166. http://www.ujaen.debiblio.com/login?&url=https://www.proquest.com/scholarly-journals/treatment-effectiveness-intimate-partner-violence/docview/2023034819/se-2?accountid=14555
OK
Rosenfeld, B., Galietta, M., Foellmi, M., Coupland, S., Turner, Z., Stern, S., Wijetunga, C., Gerbrandij, J., & Ivanoff, A. (2019). Dialectical behavior therapy (DBT) for the treatment of stalking offenders: A randomized controlled study. Law and Human Behavior, 43(4), 319–328. https://doi.org/https://doi.org/10.1037/lhb0000336
OK
Stover, C. S., McMahon, T. J., & Moore, K. (2019). A randomized pilot trial of two parenting interventions for fathers in residential substance use disorder treatment. Journal of Substance Abuse Treatment, 104, 116–127. https://doi.org/https://doi.org/10.1016/j.jsat.2019.07.003
OK
Cotti, C., Foster, J., Haley, M. R., & Rawski, S. L. (2020). Duluth versus cognitive behavioral therapy: A natural field experiment on intimate partner violence diversion programs. Journal of Experimental Psychology: Applied, 26(2), 384–395. https://doi.org/https://doi.org/10.1037/xap0000249
OK
Nesset, M. B., Lara-Cabrera, M. L., Bjørngaard, J. H., Whittington, R., & Palmstierna, T. (2020). Cognitive behavioural group therapy versus mindfulness-based stress reduction group therapy for intimate partner violence: A randomized controlled trial. BMC Psychiatry, 20(1), 11. http://www.ujaen.debiblio.com/login?&url=https://www.proquest.com/scholarly-journals/cognitive-behavioural-group-therapy…
OK
Nesset, M. B., Bjørngaard, J. H., Whittington, R., & Palmstierna, T. (2021). Does cognitive behavioural therapy or mindfulness-based therapy improve mental health and emotion regulation among men who perpetrate intimate partner violence? A randomised controlled trial. International Journal of Nursing Studies, 113, 10. https://doi.org/https://doi.org/10.1016/j.ijnurstu.2020.103795
Continued - Nesset et al., 2020
Gilchrist, G., Potts, L., Radcliffe, P., Halliwell, G., Dheensa, S., Henderson, J., Johnson, A., Love, B., Gilchrist, E., Feder, G., Parrott, S., Li, J., McMurran, M., Kirkpatrick, S., Stephens-Lewis, D., Easton, C., Berbary, C., & Landau, S. (2021). ADVANCE integrated group intervention to address both substance use and intimate partner abuse perpetration by men in substance use treatment: a fea…
OK
Romero-Martínez, Á., Santirso, F., Lila, M., Comes-Fayos, J., & Moya-Albiol, L. (2022). Cognitive flexibility and reaction time improvements after cognitive training designed for men perpetrators of intimate partner violence: Results of a pilot randomized controlled trial. Journal of family violence, 37(3), 461–473. https://doi.org/10.1007/s10896-021-00304-2
OK
Zarling, A., & Russell, D. (2022). A randomized clinical trial of acceptance and commitment therapy and the Duluth Model classes for men court-mandated to a domestic violence program. Journal of Consulting and Clinical Psychology, 90(4), 326–338. https://doi.org/https://doi.org/10.1037/ccp0000722
OK

## Sheet: excluded
Lawson, D. M., Dawson, T. E., Kieffer, K. M., Perez, L. M., Burke, J., & Kier, F. J. (2001). An integrated feminist/cognitive–behavioral and psychodynamic group treatment model for men who abuse their
	No RCT
Keynan, O., Rosenberg, H., Beili, B., Nir, M., Levin, S., Mor, A., Agabaria, I., & Tefelin, A. (2003). Beit Noam: Residential program for violent men. Journal of Aggression, Maltreatment & Trauma, 7(1–2), 207–236. https://doi.org/https://doi.org/10.1300/J146v07n01_09
	No RCT
Rosenberg, M. S. (2003). Voices from the group: Domestic violence offenders’ experience of intervention. Journal of Aggression, Maltreatment & Trauma, 7(1–2), 305–317. https://doi.org/https://doi.org/10.1300/J146v07n01_13
	No RCT
Taft, C. T., Murphy, C. M., King, D. W., Musser, P. H., & DeDeyn, J. M. (2003). Process and treatment adherence factors in group cognitive-behavioral therapy for partner violent men. Journal of Consulting and Clinical Psychology, 71(4), 812–820. https://doi.org/https://doi.org/10.1037/0022-006X.71.4.812
	No RCT
Schwartz, J. P., Magee, M. M., Griffin, L. D., & Dupuis, C. W. (2004). Effects of a Group Preventive Intervention on Risk and Protective Factors Related to Dating Violence. Group Dynamics: Theory, Research, and Practice, 8(3), 221–231. https://doi.org/https://doi.org/10.1037/1089-2699.8.3.221
				Not IPV abus
Taft, C. T., Murphy, C. M., Musser, P. H., & Remington, N. A. (2004). Personality, Interpersonal, and Motivational Predictors of the Working Alliance in Group Cognitive-Behavioral Therapy for Partner Violent Men. Journal of Consulting and Clinical Psychology, 72(2), 349–354. https://doi.org/https://doi.org/10.1037/0022-006X.72.2.349
	No RCT
Feder, L., & Wilson, D. B. (2005). A meta-analytic review of court-mandated batterer intervention programs: Can courts affect abusers’ behavior? Journal of Experimental Criminology, 1(2), 239–262. https://doi.org/https://doi.org/10.1007/s11292-005-1179-0
	SR&Met RCT
Levin-Rozalis, M., Bar-On, N., & Hartaf, H. (2005). A Unique Therapeutic Intervention for Abusive Men at Beit Noam: Successes, Boundaries, and Difficulties. Journal of Social Work Research and Evaluation, 6(1), 25–45. http://www.ujaen.debiblio.com/login?&url=https://www.proquest.com/scholarly-journals/unique-therapeutic-intervention-abusive-men-at/docview/620902874/se-2?accountid=14555
	No RCT
Murphy, C. M., Stosny, S., & Morrel, T. M. (2005). Change in self-esteem and physical aggression during treatment for partner violent men. Journal of Family Violence, 20(4), 201–210. https:
	No RCT
Carney, M. M., & Buttell, F. (2006). Exploring the Relevance of Interpersonal Dependency as a Treatment Issue in Batterer Intervention. Research on Social Work Practice, 16(3), 276–286. https://doi.org/https://doi.org/10.1177/1049731505282836
	No RCT
Hendricks, B., Werner, T., Shipway, L., & Turinetti, G. J. (2006). Recidivism Among Spousal Abusers: Predictions and Program Evaluation. Journal of Interpersonal Violence, 21(6), 703–716. https://doi.org/https://doi.org/10.1177/0886260506287310
	No RCT
Lawson, D. M., Barnes, A. D., Madkins, J. P., & Francois-Lamonte, B. M. (2006). Changes in male partner abuser attachment styles in group treatment. Psychotherapy: Theory, Research, Practice, Training, 43(2), 232–237. https://doi.org/10.1037/0033-3204.43.2.232
	No RCT
Silvergleid, C. S., & Mankowski, E. S. (2006). How Batterer Intervention Programs Work: Participant and Facilitator Accounts of Processes of Change. Journal of Interpersonal Violence, 21(1), 139–159. https://doi.org/https://doi.org/10.1177/0886260505282103
	No RCT
Whitaker, D. J., Morrison, S., Lindquist, C., Hawkins, S. R., O’Neil, J. A., Nesius, A. M., Mathew, A., & Reese, L. (2006). A critical review of interventions for the primary prevention of perpetration of partner violence. Aggression and Violent Behavior, 11(2), 151–166. https://doi.org/https://doi.org/10.1016/j.avb.2005.07.007
	Review
Contrino, K. M., Dermen, K. H., Nochajski, T. H., Wieczorek, W. F., & Navratil, P. K. (2007). Compliance and learning in an intervention program for partner-violent men. Journal of Interpersonal Violence, 22(12), 1555–1566. https://doi.org/https://doi.org/10.1177/0886260507306485
	No RCT
Smith, M. E. (2007). Self-deception among men who are mandated to attend a batterer intervention program. Perspectives in Psychiatric Care, 43(4), 193–203. https://doi.org/https://doi.org/10.1111/j.1744-6163.2007.00134.x
	No RCT
Musser, P. H., Semiatin, J. N., Taft, C. T., & Murphy, C. M. (2008). Motivational interviewing as a pregroup intervention for partner-violent men. Violence and Victims, 23(5), 539–557. https://doi.org/https://doi.org/10.1891/0886-6708.23.5.539
	No RCT
Neighbors, C., Walker, D. D., Roffman, R. A., Mbilinyi, L. F., & Edleson, J. L. (2008). Self-determination theory and motivational interviewing: Complementary models to elicit voluntary engagement by partner-abusive men. American Journal of Family Therapy, 36(2), 126–136. https://doi.org/https://doi.org/10.1080/01926180701236142
	No RCT
Roffman, R. A., Edleson, J. L., Neighbors, C., Mbilinyi, L., & Walker, D. (2008). The Men’s Domestic Abuse Check-Up. Violence Against Women, 14(5), 589–605. https://doi.org/10.1177/1077801208315526
	No RCT
Musser, P. H., & Murphy, C. M. (2009). Motivational interviewing with perpetrators of intimate partner abuse. Journal of Clinical Psychology, 65(11), 1218–1231. https://doi.org/https://doi.org/10.1002/jclp.20642
	No RCT
Stover, C. S., Meadows, A. L., & Kaufman, J. (2009). Interventions for intimate partner violence: Review and implications for evidence-based practice. Professional Psychology: Research and Practice, 40(3), 223–233. https://doi.org/https://doi.org/10.1037/a0012718
	Review
Alexander, P. C., Morris, E., Tracy, A., & Frye, A. (2010). Stages of change and the group treatment of batterers: A randomized clinical trial. Violence and Victims, 25(5), 571–587. https://doi.org/https://doi.org/10.1891/0886-6708.25.5.571
		No EMO var
Echeburúa, E., Sarasua, B., Zubizarreta, I., Amor, P. J., & De Corral, P. (2010). Variables predictoras del rechazo, abandono y fracaso terapéutico en hombres violentos contra su pareja tratados psicológicamente en un marco comunitario. International Journal of Clinical and Health Psychology, 10(3), 403–420. http://www.ujaen.debiblio.com/login?&url=https://www.proquest.com/scholarly-journals/vari…
	No RCT
Labriola, M., Rempel, M., & Cissner, A. (2010). Lessons learned from the implementation of two randomized trials in a criminal court setting. Journal of Experimental Criminology, 6(4), 447–473. https://doi.org/https://doi.org/10.1007/s11292-010-9102-8
	No RCT
Lawson, D. M. (2010). Comparing cognitive behavioral therapy and integrated cognitive behavioral therapy/psychodynamic therapy in group treatment for partner violent men. Psychotherapy, 47(1), 122–133. https://doi.org/https://doi.org/10.1037/a0018841
	No RCT
Maxwell, C. D., Davis, R. C., & Taylor, B. G. (2010). The impact of length of domestic violence treatment on the patterns of subsequent intimate partner violence. Journal of Experimental Criminology, 6(4), 475–497. https://doi.org/https://doi.org/10.1007/s11292-010-9106-4
	No RCT
Schaffer, B. J. (2010). Male veteran interpersonal partner violence (IPV) and associated problems. Journal of Aggression, Maltreatment & Trauma, 19(4), 414–423. https://doi.org/https://doi.org/10.1080/10926771003799539
	No RCT
Tager, D., Good, G. E., & Brammer, S. (2010). “Walking over 'em”: An exploration of relations between emotion dysregulation, masculine norms, and intimate partner abuse in a clinical sample of men. 11(3), 233–239. https://doi.org/https://doi.org/10.1037/a0017636
	No RCT
Woodin, E.M., O’Leary, K.D. A Brief Motivational Intervention for Physically Aggressive Dating Couples. Prev Sci 11, 371–383 (2010). https://doi.org/10.1007/s11121-010-0176-3
		No EMO var
Babcock, J. C., Graham, K., Canady, B., & Ross, J. M. (2011). A proximal change experiment testing two communication exercises with intimate partner violent men. Behavior Therapy, 42(2), 336–347. https://doi.org/https://doi.org/10.1016/j.beth.2010.08.010
	No RCT
Curwood, S. E., DeGeer, I., Hymmen, P., & Lehmann, P. (2011). Using strength-based approaches to explore pretreatment change in men who abuse their partners. Journal of Interpersonal Violence, 26(13), 2698–2715. https://doi.org/https://doi.org/10.1177/0886260510388283
	No RCT
Schumacher, J. A., Coffey, S. F., Stasiewicz, P. R., Murphy, C. M., Leonard, K. E., & Fals-Stewart, W. (2011). Development of a brief motivational enhancement intervention for intimate partner violence in alcohol treatment settings. Journal of Aggression, Maltreatment & Trauma, 20(2), 103–127. https://doi.org/https://doi.org/10.1080/10926771.2011.546749
		No EMO var
Smith, M. E. (2011). A qualitative review of perception of change for male perpetrators of domestic abuse following abuser schema therapy (AST). Counselling & Psychotherapy Research, 11(2), 156–164. https://doi.org/https://doi.org/10.1080/14733145.2010.486863
	No RCT
Bonham, E., & Vetere, A. L. (2012). A qualitative study using a systemic perspective exploring the remediation of abusive interactions in intimate heterosexual couples. Journal of Interpersonal Violence, 27(5), 916–929. https://doi.org/https://doi.org/10.1177/0886260511423253
	No RCT
Connors, A. D., Mills, J. F., & Gray, A. L. (2012). An evaluation of intimate partner violence intervention with incarcerated offenders. Journal of Interpersonal Violence, 27(6), 1176–1196. https://doi.org/https://doi.org/10.1177/0886260511424499
	No RCT
Eckhardt, C. I., Samper, R., Suhr, L., & Holtzworth-Munroe, A. (2012). Implicit attitudes toward violence among male perpetrators of intimate partner violence: A preliminary investigation. Journal of Interpersonal Violence, 27(3), 471–491. https://doi.org/https://doi.org/10.1177/0886260511421677
	No RCT
Levesque, D. A., Ciavatta, M. M., Castle, P. H., Prochaska, J. O. J. M. J. O., & Prochaska, J. O. J. M. J. O. (2012). Evaluation of a stage-based, computer-tailored adjunct to usual care for domestic violence offenders. Psychology of Violence, 2(4), 368–384. http://www.ujaen.debiblio.com/login?&url=https://www.proquest.com/scholarly-journals/evaluation-stage-based-computer-tailored-adjunct/docvie…
	No RCT
Novo, M., Fariña, F., Seijo, M. D., & Arce, R. (2012). Assessment of a community rehabilitation programme in convicted male intimate-partner violence offenders. International Journal of Clinical and Health Psychology, 12(2), 219–234. http://www.ujaen.debiblio.com/login?&url=https://www.proquest.com/scholarly-journals/assessment-community-rehabilitation-programme/docview/1285630408/se-2
	No RCT
Palmstierna, T., Haugan, G., Jarwson, S., Rasmussen, K., & Nøttestad, J. A. (2012). Cognitive–behaviour group therapy for men voluntary seeking help for intimate partner violence. Nordic Journal of Psychiatry, 66(5), 360–365. https://doi.org/10.3109/08039488.2012.665080
			No Inter var
Arias, E., Arce, R., & Vilariño, M. (2013). Batterer intervention programmes: A meta-analytic review of effectiveness. Psychosocial Intervention, 22(2), 153–160. https://doi.org/https://doi.org/10.5093/in2013a18
	SR&Met RCT
Boira, S., Carbajosa, P., & Marcuello, y C. (2013). La violencia en la pareja desde tres perspectivas: Víctimas, agresores y profesionales. Psychosocial Intervention, 22(2), 125–133. https://doi.org/https://doi.org/10.5093/in2013a15
	No RCT
Boira, S., del Castillo, M. F., Carbajosa, P., & Marcuello, C. (2013). Context of treatment and therapeutic alliance: Critical factors in court-mandated batterer intervention programs. The Spanish Journal of Psychology, 16, 13. http://www.ujaen.debiblio.com/login?&url=https://www.proquest.com/scholarly-journals/context-treatment-therapeutic-alliance-critical/docview/1504170431/se-2?accountid=14555
	No RCT
Connors, A. D., Mills, J. F., & Gray, A. L. (2013). Intimate partner violence intervention for high-risk offenders. Psychological Services, 10(1), 12–23. https://doi.org/https://doi.org/10.1037/a0028979
	No RCT
Crane, C. A., & Eckhardt, C. I. (2013). Evaluation of a single-session brief motivational enhancement intervention for partner abusive men. Journal of Counseling Psychology, 60(2), 180–187. http://www.ujaen.debiblio.com/login?&url=https://www.proquest.com/scholarly-journals/evaluation-single-session-brief-motivational/docview/1317837757/se-2
		No EMO var
Crane, C. A., Hawes, S. W., Oberleitner, L. M. S., Mandel, D., & Easton, C. J. (2013). Relationship status acceptance, alcohol use, and the perpetration of verbal aggression among males mandated to treatment for intimate partner violence. Journal of Interpersonal Violence, 28(13), 2731–2748. https://doi.org/https://doi.org/10.1177/0886260513487991
			No Inter var
Echauri, J. A., Femántiez-Montalvo, J., Martínez, M., & Azkarate, J. M. (2013). Effectiveness of a treatment programme for immigrants who committed gender-based violence against their partners. Psicothema, 25(1), 49–54. http://www.ujaen.debiblio.com/login?&url=https://www.proquest.com/scholarly-journals/effectiveness-treatment-programme-immigrants-who/docview/1327072598/se-2
	No RCT
Lila, M., Gracia, E., & Murgui, S. (2013). Psychological adjustment and victim-blaming among intimate partner violence offenders: The role of social support and stressful life events. The European Journal of Psychology Applied to Legal Context, 5(2), 147–153. https://doi.org/10.5093/ejpalc2013a4
	No RCT
Schumacher, J. A., Coffey, S. F., Leonard, K. E., O’Jile, J. R., & Landy, N. C. (2013). Self-regulation, daily drinking, and partner violence in alcohol treatment-seeking men. Experimental and Clinical Psychopharmacology, 21(1), 17–28. https://doi.org/https://doi.org/10.1037/a0031141
	No RCT
Semiatin, J. N., Murphy, C. M., & Elliott, J. D. (2013). Observed behavior during group treatment for partner-violent men: Acceptance of responsibility and promotion of change. Psychology of Violence, 3(2), 126–139. https://doi.org/https://doi.org/10.1037/a0029846
	No RCT
Stephenson, Z., Harkins, L., & Woodhams, J. (2013). The Sequencing of Interventions with Offenders: An Addition to the Responsivity Principle. Journal of Forensic Psychology Practice, 13(5), 429–455. https://doi.org/10.1080/15228932.2013.850318
	Review
Stuart, G. L., Shorey, R. C., Moore, T. M., Ramsey, S. E., Kahler, C. W., O’Farrell, T. J., Strong, D. R., Temple, J. R., & Monti, P. M. (2013). Randomized clinical trial examining the incremental efficacy of a 90‐minute motivational alcohol intervention as an adjunct to standard batterer intervention for men. Addiction, 108(8), 1376–1384. https://doi.org/https://doi.org/10.1111/add.12142
		No EMO var
Subirana-Malaret, M., & Andrés-Pueyo, A. (2013). Retención proactiva y adherencia terapéutica en programas formativos para hombres maltratadores de la pareja. Psychosocial Intervention, 22(2), 95–104. https://doi.org/10.5093/in2013a12
	No RCT
Zalmanowitz, S. J., Babins-Wagner, R., Rodger, S., Corbett, B. A., & Leschied, A. (2013). The Association of Readiness to Change and Motivational Interviewing with Treatment Outcomes in Males involved in Domestic Violence Group Therapy. Journal of Interpersonal Violence, 28(5), 956–974. https://doi.org/10.1177/0886260512459381
	No RCT
Herman, K., Rotunda, R., Williamson, G., & Vodanovich, S. (2014). Outcomes from a Duluth model batterer intervention program at completion and long term follow-up. Journal of Offender Rehabilitation, 53(1), 1–18. https://doi.org/https://doi.org/10.1080/10509674.2013.861316
	No RCT
Lila, M., Oliver, A., Catalá-Miñana, A., & Conchell, R. (2014). Recidivism risk reduction assessment in batterer intervention programs: A key indicator for program efficacy evaluation. Psychosocial Intervention, 23(3), 217–223. https://doi.org/https://doi.org/10.1016/j.psi.2014.11.001
	No RCT
Sygel, K., Kristiansson, M., Furberg, R., & Fors, U. (2014). Reactions on display/intimate partner violence (ROD/IPV)—A study of a new interactive computer simulation program for the treatment of men convicted of intimate partner violence. The International Journal of Forensic Mental Health, 13(4), 369–380. https://doi.org/https://doi.org/10.1080/14999013.2014.951104
	No RCT
Cantos, A. L., Goldstein, D. A., Brenner, L., O’Leary, K. D., & Verborg, R. (2015). Correlates and program completion of family only and generally violent perpetrators of intimate partner violence. Behavioral Psychology, 23(3), 549–569. http://www.ujaen.debiblio.com/login?&url=https://www.proquest.com/scholarly-journals/correlates-program-completion-family-only/docview/1979173427/se-2?accountid=1…
	No RCT
Crane, C. A., Eckhardt, C. I., & Schlauch, R. C. (2015). Motivational enhancement mitigates the effects of problematic alcohol use on treatment compliance among partner violent offenders: Results of a randomized clinical trial. Journal of Consulting and Clinical Psychology, 83(4), 689–695. http://www.ujaen.debiblio.com/login?&url=https://www.proquest.com/scholarly-journals/motivational-enhancemen…
		No EMO var
Cunha, O. S., & Gonçalves, R. A. (2015). Efficacy assessment of an intervention program with batterers. Small Group Research, 46(4), 455–482. https://doi.org/https://doi.org/10.1177/1046496415592478
	No RCT
Ferrer-Perez, V. A., & Bosch-Fiol, E. (2015). Bibliometric analysis of interventions with batterers in Spain. International Journal of Psychological Research, 8(1), 98–108. https://doi.org/https://doi.org/10.21500/20112084.649
	No RCT
Jaffe, A. E., Simonet, D. V, Tett, R. P., Swopes, R. M., & Davis, J. L. (2015). Multidimensional trait emotional intelligence and aggressive tendencies in male offenders of domestic violence. Journal of Family Violence, 30(6), 769–781. https://doi.org/https://doi.org/10.1007/s10896-015-9729-3
	No RCT
Kilgore, C. D., Cronley, C., & Lehmann, P. (2015). Social construction of intimate partner violence: A brief report on quantitative grammatical analysis. Journal of Aggression, Maltreatment & Trauma, 24(10), 1123–1133. https://doi.org/https://doi.org/10.1080/10926771.2015.1074136
	No RCT
Love, A. R., Morland, L. A., Menez, U., Taft, C., MacDonald, A., & Mackintosh, M.-A. (2015). “Strength at home” intervention for male veterans perpetrating intimate partner aggression: Perceived needs survey of therapists and pilot effectiveness study. Journal of Interpersonal Violence, 30(13), 2344–2362. https://doi.org/https://doi.org/10.1177/0886260514552445
	No RCT
Pulerwitz, J., Hughes, L., Mehta, M., Kidanu, A., Verani, F., & Tewolde, S. (2015). Changing gender norms and reducing intimate partner violence: Results from a quasi-experimental intervention study with young men in Ethiopia. American Journal of Public Health, 105(1), 132–137. https://doi.org/https://doi.org/10.2105/AJPH.2014.302214
	No RCT
Rodríguez, N. R., & Gómez, J. L. G. (2015). Alcohol consumption, illicit substances, and intimate partner violence in a sample of batterers in psychological treatment. Adicciones, 27(1), 27–36. http://www.ujaen.debiblio.com/login?&url=https://www.proquest.com/scholarly-journals/alcohol-consumption-illicit-substances-intimate/docview/1899909851/se-2?accountid=14555
	No RCT
Scott, K., Heslop, L., Kelly, T., & Wiggins, K. (2015). Intervening to prevent repeat offending among moderate- to high-risk domestic violence offenders: A second-responder program for men. International Journal of Offender Therapy and Comparative Criminology, 59(3), 273–294. https://doi.org/https://doi.org/10.1177/0306624X13513709
	No RCT
Shorey, R. C., McNulty, J. K., Moore, T. M., & Stuart, G. L. (2015). Emotion regulation moderates the association between proximal negative affect and intimate partner violence perpetration. Prevention Science, 16(6), 873–880. https://doi.org/https://doi.org/10.1007/s11121-015-0568-5
	No RCT
Stover, C. S. (2015). Fathers for change for substance use and intimate partner violence: Initial community pilot. Family Process, 54(4), 600–609. https://doi.org/https://doi.org/10.1111/famp.12136
		No EMO var
Walker, K., & Bowen, E. (2015). Mentoring serial and high‐risk perpetrators of intimate partner violence in the community: Engagement and initiating change. Criminal Behaviour and Mental Health, 25(4), 299–313. https://doi.org/https://doi.org/10.1002/cbm.1964
	No RCT
Watkins, L. E., DiLillo, D., & Maldonado, R. C. (2015). The interactive effects of emotion regulation and alcohol intoxication on lab-based intimate partner aggression. Psychology of Addictive Behaviors, 29(3), 653–663. http://www.ujaen.debiblio.com/login?&url=https://www.proquest.com/scholarly-journals/interactive-effects-emotion-regulation-alcohol/docview/1672852134/se-2
	No RCT
Armenti, N. A., & Babcock, J. C. (2016). Conjoint treatment for intimate partner violence: A systematic review and implications. Couple and Family Psychology: Research and Practice, 5(2), 109–123. https://doi.org/https://doi.org/10.1037/cfp0000060
	Review
Bolton, K. W., Lehmann, P., Jordan, C., Frank, L., & Moore, B. (2016). Self-determined goals in a solution-focused batterer intervention program: Application for building client strengths and solutions. Journal of Human Behavior in the Social Environment, 26(6), 541–548. https://doi.org/https://doi.org/10.1080/10911359.2016.1172996
	No RCT
Boots, D. P., Wareham, J., Bartula, A., & Canas, R. (2016). A comparison of the batterer intervention and prevention program with alternative court dispositions on 12-month recidivism. Violence Against Women, 22(9), 1134–1157. https://doi.org/https://doi.org/10.1177/1077801215618806
	No RCT
Brasfield, H., Morean, M. E., Febres, J., Shorey, R. C., Moore, T. M., Zapor, H. (Zuckosky), Elmquist, J., Wolford-Clevenger, C., Labrecque, L., Plasencia, M., & Stuart, G. L. (2016). Alcohol use, alcohol-related outcome expectancies, and partner aggression among males court-mandated to batterer intervention programs: A brief report. Journal of Interpersonal Violence, 31(2), 245–256. https://doi.…
	No RCT
Gallagher, K. E., & Parrott, D. J. (2016). A self-awareness intervention manipulation for heavy-drinking men’s alcohol-related aggression toward women. Journal of Consulting and Clinical Psychology, 84(9), 813–823. https://doi.org/https://doi.org/10.1037/ccp0000118
		No EMO var
Karakurt, G., Whiting, K., van Esch, C., Bolen, S. D., & Calabrese, J. R. (2016). Couples Therapy for Intimate Partner Violence: A Systematic Review and Meta-Analysis. Journal of Marital and Family Therapy, 42(4), 567–583. https://doi.org/10.1111/jmft.12178
	SR&Met RCT
Romero-Martínez, Á., Lila, M., & Moya-Albiol, L. (2016). Empathy impairments in intimate partner violence perpetrators with antisocial and borderline traits: A key factor in the risk of recidivism. Violence and Victims, 31(2), 347–360. https://doi.org/https://doi.org/10.1891/0886-6708.VV-D-14-00149
	No RCT
Satyanarayana, V. A., Nattala, P., Selvam, S., Pradeep, J., Hebbani, S., Hegde, S., & Srinivasan, K. (2016). Integrated cognitive behavioral intervention reduces intimate partner violence among alcohol dependent men, and improves mental health outcomes in their spouses: A clinic based randomized controlled trial from South India. Journal of Substance Abuse Treatment, 64, 29–34. https://doi.org/ht…
			No Inter var
Stuart, G. L., McGeary, J., Shorey, R. C., & Knopik, V. S. (2016). Genetics moderate alcohol and intimate partner violence treatment outcomes in a randomized controlled trial of hazardous drinking men in batterer intervention programs: A preliminary investigation. Journal of Consulting and Clinical Psychology, 84(7), 592–598. https://doi.org/https://doi.org/10.1037/a0040219
		No EMO var
Zosky, D. L. (2016). “I feel your pain”: Do batter intervention programs impact perpetrators’ empathy for victims? Partner Abuse, 7(1), 70–86. https://doi.org/https://doi.org/10.1891/1946-6560.7.1.70
	No RCT
Ashburn, K., Kerner, B., Ojamuge, D., & Lundgren, R. (2017). Evaluation of the Responsible, Engaged, and Loving (REAL) Fathers Initiative on physical child punishment and intimate partner violence in Northern Uganda. Prevention Science, 18(7), 854–864. https://doi.org/https://doi.org/10.1007/s11121-016-0713-9
	No RCT
Babcock, J. C., Armenti, N. A., & Warford, P. (2017). The trials and tribulations of testing couples-based interventions for intimate partner violence. Partner Abuse, 8(1), 110–122. https://doi.org/https://doi.org/10.1891/1946-6560.8.1.110
		No EMO var
Berke, D. S., Macdonald, A., Poole, G. M., Portnoy, G. A., McSheffrey, S., Creech, S. K., & Taft, C. T. (2017). Optimizing trauma-informed intervention for intimate partner violence in veterans: The role of alexithymia. Behaviour Research and Therapy, 97, 222–229. https://doi.org/https://doi.org/10.1016/j.brat.2017.08.007
		No EMO var
Carbajosa, P., Catalá-Miñana, A., Lila, M., Gracia, E., & Boira, S. (2017). No Title. Psychiatry, Psychology and Law, 24(6), 936–950. http://www.ujaen.debiblio.com/login?&url=https://www.proquest.com/scholarly-journals/responsive-versus-treatment-resistant/docview/2058820699/se-2
	No RCT
Chermack, S. T., Bonar, E. E., Ilgen, M. A., Walton, M. A., Cunningham, R. M., Booth, B. M., & Blow, F. C. (2017). Developing an integrated violence prevention for men and women in treatment for substance use disorders. Journal of Interpersonal Violence, 32(4), 581–603. https://doi.org/https://doi.org/10.1177/0886260515586369
		No EMO var
Haggård, U., Freij, I., Danielsson, M., Wenander, D., & Långström, N. (2017). Effectiveness of the IDAP treatment program for male perpetrators of intimate partner violence: A controlled study of criminal recidivism. Journal of Interpersonal Violence, 32(7), 1027–1043. https://doi.org/https://doi.org/10.1177/0886260515586377
	No RCT
Holtrop, K., Scott, J. C., Parra-Cardona, J. R., Smith, S. M., Schmittel, E., & Larance, L. Y. (2017). Exploring factors that contribute to positive change in a diverse, group-based male batterer intervention program: Using qualitative data to inform implementation and adaptation efforts. Journal of Interpersonal Violence, 32(8), 1267–1290. https://doi.org/https://doi.org/10.1177/0886260515588535
	No RCT
Lauch, K. M., Hart, K. J., & Bresler, S. (2017). Predictors of treatment completion and recidivism among intimate partner violence offenders. Journal of Aggression, Maltreatment & Trauma, 26(5), 543–557. https://doi.org/https://doi.org/10.1080/10926771.2017.1299824
	No RCT
Strickland, J., Parry, C. L., Allan, M. M., & Allan, A. (2017). Alexithymia among perpetrators of violent offences in Australia: Implications for rehabilitation. Australian Psychologist, 52(3), 230–237. https://doi.org/https://doi.org/10.1111/ap.12187
	No RCT
Vecina, M. L. (2017). Moral variables before and after a court‐mandated psychological treatment of men convicted of violence against their partners: Evolution and relationship with sexist attitudes. Journal of Investigative Psychology and Offender Profiling, 14(3), 332–341. https://doi.org/https://doi.org/10.1002/jip.1480
	No RCT
Wagers, S. M., Pate, M., & Brinkley, A. (2017). Evidence-based best practices for batterer intervention programs: A report from the field on the realities and challenges batterer intervention programs are facing. Partner Abuse, 8(4), 409–428. https://doi.org/https://doi.org/10.1891/1946-6560.8.4.409
	Review
Barnett, G. D., & Fitzalan Howard, F. (2018). What doesn’t work to reduce reoffending? A review of reviews of ineffective interventions for adults convicted of crimes. European Psychologist, 23(2), 111–129. https://doi.org/https://doi.org/10.1027/1016-9040/a000323
	SR&Met RCT
Brazão, N., Rijo, D., Salvador, M. do C., & Pinto-Gouveia, J. (2018). Promoting emotion and behavior regulation in male prison inmates: A secondary data analysis from a randomized controlled trial testing the efficacy of the growing pro-social program. Law and Human Behavior, 42(1), 57–70. http://www.ujaen.debiblio.com/login?&url=https://www.proquest.com/scholarly-journals/promoting-emotion-behav…
				Not IPV abus
Lee, H.-S., Cantos, A., Mach, J., & Wolff, J. (2018). Proactive versus reactive perpetrators: Aggression and intimate partner violence. Partner Abuse, 9(2), 103–117. https://doi.org/https://doi.org/10.1891/1946-6560.9.2.103
	No RCT
Lila, M., Gracia, E., & Catalá-Miñana, A. (2018). Individualized motivational plans in batterer intervention programs: A randomized clinical trial. Journal of Consulting and Clinical Psychology, 86(4), 309–320. http://www.ujaen.debiblio.com/login?&url=https://www.proquest.com/scholarly-journals/individualized-motivational-plans-batterer/docview/2024144787/se-2?accountid=14555
			No Inter var
Lilley-Walker, S.-J., Hester, M., & Turner, W. (2018). Evaluation of European Domestic Violence Perpetrator Programmes: Toward a Model for Designing and Reporting Evaluations Related to Perpetrator Treatment Interventions. International Journal of Offender Therapy and Comparative Criminology, 62(4), 868–884. https://doi.org/10.1177/0306624X16673853
	Review
Meyer, S. (2018). Motivating perpetrators of domestic and family violence to engage in behaviour change: The role of fatherhood. Child & Family Social Work, 23(1), 97–104. https://doi.org/https://doi.org/10.1111/cfs.12388
	No RCT
Morrison, P. K., Burke, J., Cluss, P. A., Hawker, L., Miller, E., George, D., Bicehouse, T., Fleming, R., Wright, K., & Chang, J. C. (2018). The influence of batterer intervention programs on male perpetrators of intimate partner violence: Reports of change in beliefs and behaviors. Journal of Offender Rehabilitation, 57(5), 311–329. https://doi.org/https://doi.org/10.1080/10509674.2018.1487900
	No RCT
Murphy, C. M., Ting, L. A., Jordan, L. C., Musser, P. H., Winters, J. J., Poole, G. M., & Pitts, S. C. (2018). A randomized clinical trial of motivational enhancement therapy for alcohol problems in partner violent men. Journal of Substance Abuse Treatment, 89, 11–19. https://doi.org/https://doi.org/10.1016/j.jsat.2018.03.004
		No EMO var
Pearson, D. A. S. S., & Ford, A. (2018). Design of the “Up2U” domestic abuse perpetrator programme. Journal of Aggression, Conflict and Peace Research, 10(3), 189–201. http://www.ujaen.debiblio.com/login?&url=https://www.proquest.com/scholarly-journals/design-up2u-domestic-abuse-perpetrator-programme/docview/2305556406/se-2?accountid=14555
	No RCT
Berke, D. S., Reidy, D. E., Gentile, B., & Zeichner, A. (2019). Masculine discrepancy stress, emotion-regulation difficulties, and intimate partner violence. Journal of Interpersonal Violence, 34(6), 1163–1182. https://doi.org/https://doi.org/10.1177/0886260516650967
	No RCT
Cantos, A. L., Kosson, D. S., Goldstein, D. A., & O’Leary, K. D. (2019). Treatment impact on recidivism of family only vs. generally violent partner violence perpetrators. International Journal of Clinical and Health Psychology, 19(3), 171–180. https://doi.org/https://doi.org/10.1016/j.ijchp.2019.05.002
	No RCT
Karakurt, G., Koç, E., Çetinsaya, E. E., Ayluçtarhan, Z., & Bolen, S. (2019). Meta-analysis and systematic review for the treatment of perpetrators of intimate partner violence. Neuroscience and Biobehavioral Reviews, 105, 220–230. https://doi.org/10.1016/j.neubiorev.2019.08.006
	SR&Met RCT
Lila, M., Martín-Fernández, M., Gracia, E., López-Ossorio, J. J., & González, J. L. (2019). Identifying Key Predictors of Recidivism among Offenders Attending a Batterer Intervention Program: A Survival Analysis. Psychosocial Intervention, 28(3), 157–167. https://doi.org/10.5093/pi2019a19
	No RCT
Mills, L. G., Barocas, B., Butters, R. P., & Ariel, B. (2019). A randomized controlled trial of restorative justice-informed treatment for domestic violence crimes. Nature Human Behaviour, 3(12), 1284–1294. https://doi.org/10.1038/s41562-019-0724-1
		No EMO var
Morrison, P. K., Cluss, P. A., Hawker, L., Miller, E., George, D., Bicehouse, T., Fleming, R., & Chang, J. C. (2019). Male IPV perpetrators’ perspectives on facilitation of batterer intervention program: Results from a 2-year study. Partner Abuse, 10(4), 483–506. https://doi.org/https://doi.org/10.1891/1946-6560.10.4.483
	No RCT
Morrison, P. K., Hawker, L., Miller, E. P., Cluss, P. A., George, D., Fleming, R., Bicehouse, T., Wright, K., Burke, J., & Chang, J. C. (2019). The operational challenges for batterer intervention programs: Results from a 2-year study. Journal of Interpersonal Violence, 34(13), 2674–2696. https://doi.org/https://doi.org/10.1177/0886260516662307
	No RCT
Nesset, M. B., Lara-Cabrera, M. L., Dalsbø, T. K., Pedersen, S. A., Bjørngaard, J. H., & Palmstierna, T. (2019). Cognitive behavioural group therapy for male perpetrators of intimate partner violence: a systematic review. BMC Psychiatry, 19(1), 11. https://doi.org/10.1186/s12888-019-2010-1
	Review
Poole, G. M., & Murphy, C. M. (2019). Fatherhood status as a predictor of intimate partner violence (IPV) treatment engagement. Psychology of Violence, 9(3), 340–349. https://doi.org/https://doi.org/10.1037/vio0000124
	No RCT
Romero Martínez, Á., Lila, M., & Moya-Albiol, L. (2019). The Importance of Considering Alexithymia during Initial Stages of Intimate Partner Violence Interventions to Design Adjuvant Treatments. International Journal of Environmental Research and Public Health, 16(19), 3695. https://doi.org/10.3390/ijerph16193695
	No RCT
Romero-Martínez, Á., Lila, M., Gracia, E., & Moya-Albiol, L. (2019). Dropout from Court-Mandated Intervention Programs for Intimate Partner Violence Offenders: The Relevance of Alcohol Misuse and Cognitive Impairments. International Journal of Environmental Research and Public Health, 16(13), 2402. https://doi.org/10.3390/ijerph16132402
	No RCT
Romero‐Martínez, Á., Lila, M., Gracia, E., & Moya‐Albiol, L. (2019). Improving empathy with motivational strategies in batterer intervention programmes: Results of a randomized controlled trial. British Journal of Clinical Psychology, 58(2), 125–139. https://doi.org/10.1111/bjc.12204
			No Inter var
Zarling, A., Bannon, S., & Berta, M. (2019). Evaluation of acceptance and commitment therapy for domestic violence offenders. Psychology of Violence, 9(3), 257–266. https://doi.org/https://doi.org/10.1037/vio0000097
	No RCT
Arias, E., Arce, R., Vázquez, M. J., & Marcos, V. (2020). Treatment efficacy on the cognitive competence of convicted intimate partner violence offenders. 36(3), 427–434. http://www.ujaen.debiblio.com/login?&url=https://www.proquest.com/scholarly-journals/treatment-efficacy-on-cognitive-competence/docview/2575508103/se-2?accountid=14555
	No RCT
Chovanec, M. G. (2020). Transforming Into Men Who Matter: Increasing Empathy in Domestic Abuse Treatment. Australian Social Work, 73(3), 296–308. https://doi.org/10.1080/0312407X.2019.1680716
	No RCT
Gibbs, A., Washington, L., Abdelatif, N., Chirwa, E., Willan, S., Shai, N., Sikweyiya, Y., Mkhwanazi, S., Ntini, N., & Jewkes, R. (2020). Stepping Stones and Creating Futures intervention to prevent intimate partner violence among young people: Cluster randomized controlled trial. Journal of Adolescent Health, 66(3), 323–335. https://doi.org/https://doi.org/10.1016/j.jadohealth.2019.10.004
		No EMO var
Gilchrist, G., Landau, S., Radcliffe, P., McMurran, M., Feder, G., Easton, C., Parrott, S., Kirkpatrick, S., Henderson, J., Potts, L., Stephens-Lewis, D., Johnson, A., Love, B., Halliwell, G., Dheensa, S., Berbary, C., Li, J., Strang, J., & Gilchrist, E. (2020). A study protocol to assess the feasibility of conducting an evaluation trial of the ADVANCE integrated intervention to address both subs…
	No RCT
Gnall, K. E., Cole, H. E., Creech, S. K., & Taft, C. T. (2020). Client experiences of the strength at home intimate partner violence program: A qualitative analysis. Partner Abuse, 11(4), 466–484. https://doi.org/https://doi.org/10.1891/PA-2020-0023
	No RCT
Lila, M., Gracia, E., & Catalá-Miñana, A. (2020). More likely to dropout, but what if they don’t? Partner violence offenders with alcohol abuse problems completing batterer intervention programs. Journal of Interpersonal Violence, 35(9–10), 1958–1981. https://doi.org/https://doi.org/10.1177/0886260517699952
	No RCT
Murphy, C. M., Eckhardt, C. I., Clifford, J. M., LaMotte, A. D., & Meis, L. A. (2020). Individual versus group cognitive-behavioral therapy for partner-violent men: A preliminary randomized trial. Journal of Interpersonal Violence, 35(15–16), 2846–2868. https://doi.org/https://doi.org/10.1177/0886260517705666
			No Inter var
Portnoy, G. A., & Murphy, C. M. (2020). Using reoffenders’ experiences and perspectives to improve intimate partner violence treatment. Journal of Interpersonal Violence, 35(19–20), 4040–4060. https://doi.org/https://doi.org/10.1177/0886260517714439
	No RCT
Santirso, F. A., Gilchrist, G., Lila, M., & Gracia, E. (2020). Motivational strategies in interventions for intimate partner violence offenders: A systematic review and meta-analysis of randomized controlled trials. Psychosocial Intervention, 29(3), 175–190. http://www.ujaen.debiblio.com/login?&url=https://www.proquest.com/scholarly-journals/motivational-strategies-interventions-intimate/docview/…
	SR&Met RCT
Santirso, F. A., Lila, M., & Gracia, E. (2020). Motivational strategies, working alliance, and protherapeutic behaviors in batterer intervention programs: A randomized controlled trial. 12(2), 77–84. http://www.ujaen.debiblio.com/login?&url=https://www.proquest.com/scholarly-journals/motivational-strategies-working-alliance/docview/2500010549/se-2?accountid=14555
		No EMO var
Svalin, K., & Levander, S. (2020). The Predictive Validity of Intimate Partner Violence Risk Assessments Conducted by Practitioners in Different Settings—a Review of the Literature. Journal of Police and Criminal Psychology, 35(2), 115–130. https://doi.org/10.1007/s11896-019-09343-4
	Review
Ali, P., Allmark, P., Booth, A., McGarry, J., Woods, H. B., & Seedat, F. (2021). How accurate and effective are screening tools and subsequent interventions for intimate partner violence in non-high-risk settings (IPV)? A rapid review. Journal of Criminal Psychology, 11(4), 273–300. https://doi.org/10.1108/JCP-03-2021-0007
	Review
Expósito-Álvarez, C., Lila, M., Gracia, E., & Martín-Fernández, M. (2021). Risk factors and treatment needs of batterer intervention program participants with substance abuse problems. The European Journal of Psychology Applied to Legal Context, 13(2), 87–97. https://doi.org/https://doi.org/10.5093/ejpalc2021a9
	No RCT
Gilchrist, E., Johnson, A., McMurran, M., Stephens-Lewis, D., Kirkpatrick, S., Gardner, B., Easton, C., & Gilchrist, G. (2021). Using the Behaviour Change Wheel to design an intervention for partner abusive men in drug and alcohol treatment. Pilot and Feasibility Studies, 7(1), 191. https://doi.org/10.1186/s40814-021-00911-2
	No RCT
Hocking, E., Livingston, N. A., Creech, S. K., & Taft, C. (2021). The moderating effect of alcohol use disorder on intimate partner violence intervention outcomes in veterans. Partner Abuse, 12(2), 205–220. https://doi.org/https://doi.org/10.1891/PA-2020-0004
	No RCT
Kip, H., & Bouman, Y. H. A. (2021). A Perspective on the Integration of eHealth in Treatment of Offenders: Combining Technology and the Risk-Need-Responsivity Model. Frontiers in Psychiatry, 12. https://doi.org/10.3389/fpsyt.2021.703043
	No RCT
Lawrence, E., Mazurek, C., & Reardon, K. W. (2021). Comparing recidivism rates among domestically violent men enrolled in ACTV versus Duluth/CBT. Journal of Consulting and Clinical Psychology, 89(5), 469–475. https://doi.org/https://doi.org/10.1037/ccp0000649
	No RCT
McNeeley, S. (2021). Effectiveness of a prison-based treatment program for male perpetrators of intimate partner violence: A quasi-experimental study of criminal recidivism. Journal of Interpersonal Violence, 36(21–22), 10405–10430. https://doi.org/https://doi.org/10.1177/0886260519885641
	No RCT
Romero-Martínez, Á., Lila, M., & Moya-Albiol, L. (2021). Alexithymic traits are closely related to impulsivity and cognitive and empathic dysfunctions in intimate partner violence perpetrators: New targets for intervention. Applied Neuropsychology: Adult, 28(1), 71–79. https://doi.org/10.1080/23279095.2019.1594233
	No RCT
Siria, S., Leza, L., Fernández-Montalvo, J., Echauri, J. A., Azkarate, J. M., & Martínez, M. (2021). Differential psychopathological profile of male intimate partner violence perpetrators depending on problematic alcohol use. Addictive Behaviors, 118, 8. https://doi.org/https://doi.org/10.1016/j.addbeh.2021.106887
	No RCT
Stephens-Lewis, D., Johnson, A., Huntley, A., Gilchrist, E., McMurran, M., Henderson, J., Feder, G., Howard, L. M., & Gilchrist, G. (2021). Interventions to reduce intimate partner violence perpetration by men who use substances: A systematic review and meta-analysis of efficacy. Trauma, Violence, & Abuse, 22(5), 1262–1278. https://doi.org/https://doi.org/10.1177/1524838019882357
	SR&Met RCT
Taft, C. T., Franz, M. R., Cole, H. E., D’Avanzato, C., & Rothman, E. F. (2021). Examining strength at home for preventing intimate partner violence in civilians. Journal of Family Psychology, 35(6), 857–862. https://doi.org/10.1037/fam0000732
	No RCT
Vergés-Báez, L., Lozano-Paniagua, D., Requena-Mullor, M., García-González, J., García-Álvarez, R., & Alarcón-Rodríguez, R. (2021). Alexithymia and Insecure Attachment among Male Intimate Partner Violence Aggressors in the Dominican Republic. Healthcare, 9(12), 1626. https://doi.org/10.3390/healthcare9121626
	No RCT
Wilson, D. B., Feder, L., & Olaghere, A. (2021). Court‐mandated interventions for individuals convicted of domestic violence: An updated Campbell systematic review. Campbell Systematic Reviews, 17(1). https://doi.org/10.1002/cl2.1151
	Review
Wong, J. S., & Bouchard, J. (2021). A pilot evaluation of the STOP intimate partner violence intervention program. Partner Abuse, 12(2), 158–178. https://doi.org/https://doi.org/10.1891/PA-2020-0032
	No RCT
Wong, J. S., & Bouchard, J. (2021). Judging the book by its cover: What comprises a cognitive behavioral intervention program for perpetrators of intimate partner violence? Criminal Justice and Behavior, 48(9), 1278–1299. https://doi.org/https://doi.org/10.1177/0093854821996020
	No RCT
Cunha, O., Silva, A., Cruz, A. R., de Castro Rodrigues, A., Braga, T., & Gonçalves, R. A. (2022). Dropout among perpetrators of intimate partner violence attending an intervention program. Psychology, Crime & Law, 1–19. https://doi.org/10.1080/1068316X.2022.2030337
	No RCT
Dheensa, S., Halliwell, G., Johnson, A., Henderson, J., Love, B., Radcliffe, P., Gilchrist, L., & Gilchrist, G. (2022). Perspectives on Motivation and Change in an Intervention for Men Who Use Substances and Perpetrate Intimate Partner Abuse: Findings From a Qualitative Evaluation of the Advance Intervention. Journal of Interpersonal Violence, 37(15–16), NP13342–NP13372. https://doi.org/10.1177/0…
	No RCT
Misso, D., Velotti, P., Pasetto, A., & Dimaggio, G. (2022). Treating intimate partner violence with metacognitive interpersonal therapy: The case of Aaron. Journal of Clinical Psychology, 78(1), 50–66. https://doi.org/https://doi.org/10.1002/jclp.23294
	No RCT
Soleymani, S., Britt, E., & Wallace-Bell, M. (2022). Motivational Interviewing for Enhancing Engagement in Intimate Partner Violence Treatment: A Quasi-Experimental Study. Partner Abuse, 13(1), 144–169. https://doi.org/10.1891/PA-2021-0031
	No RCT
Wigham, S., McGovern, R., Kaner, E., & Hackett, S. S. (2022). A review of recent innovation in psychosocial interventions for reducing violence and aggression in adults using a horizon scanning approach. Aggression and Violent Behavior, 62, 1–10. https://doi.org/https://doi.org/10.1016/j.avb.2021.101685
	Review
	144 studies
	120 Not RCT	16 Not EMO var	6 Not Int var	2 No IPV abusers

## Sheet: Not RCTs
Lawson, D. M., Dawson, T. E., Kieffer, K. M., Perez, L. M., Burke, J., & Kier, F. J. (2001). An integrated feminist/cognitive–behavioral and psychodynamic group treatment model for men who abuse their
	No RCT
Keynan, O., Rosenberg, H., Beili, B., Nir, M., Levin, S., Mor, A., Agabaria, I., & Tefelin, A. (2003). Beit Noam: Residential program for violent men. Journal of Aggression, Maltreatment & Trauma, 7(1–2), 207–236. https://doi.org/https://doi.org/10.1300/J146v07n01_09
	No RCT
Rosenberg, M. S. (2003). Voices from the group: Domestic violence offenders’ experience of intervention. Journal of Aggression, Maltreatment & Trauma, 7(1–2), 305–317. https://doi.org/https://doi.org/10.1300/J146v07n01_13
	No RCT
Taft, C. T., Murphy, C. M., King, D. W., Musser, P. H., & DeDeyn, J. M. (2003). Process and treatment adherence factors in group cognitive-behavioral therapy for partner violent men. Journal of Consulting and Clinical Psychology, 71(4), 812–820. https://doi.org/https://doi.org/10.1037/0022-006X.71.4.812
	No RCT
Taft, C. T., Murphy, C. M., Musser, P. H., & Remington, N. A. (2004). Personality, Interpersonal, and Motivational Predictors of the Working Alliance in Group Cognitive-Behavioral Therapy for Partner Violent Men. Journal of Consulting and Clinical Psychology, 72(2), 349–354. https://doi.org/https://doi.org/10.1037/0022-006X.72.2.349
	No RCT
Feder, L., & Wilson, D. B. (2005). A meta-analytic review of court-mandated batterer intervention programs: Can courts affect abusers’ behavior? Journal of Experimental Criminology, 1(2), 239–262. https://doi.org/https://doi.org/10.1007/s11292-005-1179-0
	SR&Met RCT
Levin-Rozalis, M., Bar-On, N., & Hartaf, H. (2005). A Unique Therapeutic Intervention for Abusive Men at Beit Noam: Successes, Boundaries, and Difficulties. Journal of Social Work Research and Evaluation, 6(1), 25–45. http://www.ujaen.debiblio.com/login?&url=https://www.proquest.com/scholarly-journals/unique-therapeutic-intervention-abusive-men-at/docview/620902874/se-2?accountid=14555
	No RCT
Murphy, C. M., Stosny, S., & Morrel, T. M. (2005). Change in self-esteem and physical aggression during treatment for partner violent men. Journal of Family Violence, 20(4), 201–210. https:
	No RCT
Carney, M. M., & Buttell, F. (2006). Exploring the Relevance of Interpersonal Dependency as a Treatment Issue in Batterer Intervention. Research on Social Work Practice, 16(3), 276–286. https://doi.org/https://doi.org/10.1177/1049731505282836
	No RCT
Hendricks, B., Werner, T., Shipway, L., & Turinetti, G. J. (2006). Recidivism Among Spousal Abusers: Predictions and Program Evaluation. Journal of Interpersonal Violence, 21(6), 703–716. https://doi.org/https://doi.org/10.1177/0886260506287310
	No RCT
Lawson, D. M., Barnes, A. D., Madkins, J. P., & Francois-Lamonte, B. M. (2006). Changes in male partner abuser attachment styles in group treatment. Psychotherapy: Theory, Research, Practice, Training, 43(2), 232–237. https://doi.org/10.1037/0033-3204.43.2.232
	No RCT
Silvergleid, C. S., & Mankowski, E. S. (2006). How Batterer Intervention Programs Work: Participant and Facilitator Accounts of Processes of Change. Journal of Interpersonal Violence, 21(1), 139–159. https://doi.org/https://doi.org/10.1177/0886260505282103
	No RCT
Whitaker, D. J., Morrison, S., Lindquist, C., Hawkins, S. R., O’Neil, J. A., Nesius, A. M., Mathew, A., & Reese, L. (2006). A critical review of interventions for the primary prevention of perpetration of partner violence. Aggression and Violent Behavior, 11(2), 151–166. https://doi.org/https://doi.org/10.1016/j.avb.2005.07.007
	Review
Contrino, K. M., Dermen, K. H., Nochajski, T. H., Wieczorek, W. F., & Navratil, P. K. (2007). Compliance and learning in an intervention program for partner-violent men. Journal of Interpersonal Violence, 22(12), 1555–1566. https://doi.org/https://doi.org/10.1177/0886260507306485
	No RCT
Smith, M. E. (2007). Self-deception among men who are mandated to attend a batterer intervention program. Perspectives in Psychiatric Care, 43(4), 193–203. https://doi.org/https://doi.org/10.1111/j.1744-6163.2007.00134.x
	No RCT
Musser, P. H., Semiatin, J. N., Taft, C. T., & Murphy, C. M. (2008). Motivational interviewing as a pregroup intervention for partner-violent men. Violence and Victims, 23(5), 539–557. https://doi.org/https://doi.org/10.1891/0886-6708.23.5.539
	No RCT
Neighbors, C., Walker, D. D., Roffman, R. A., Mbilinyi, L. F., & Edleson, J. L. (2008). Self-determination theory and motivational interviewing: Complementary models to elicit voluntary engagement by partner-abusive men. American Journal of Family Therapy, 36(2), 126–136. https://doi.org/https://doi.org/10.1080/01926180701236142
	No RCT
Roffman, R. A., Edleson, J. L., Neighbors, C., Mbilinyi, L., & Walker, D. (2008). The Men’s Domestic Abuse Check-Up. Violence Against Women, 14(5), 589–605. https://doi.org/10.1177/1077801208315526
	No RCT
Musser, P. H., & Murphy, C. M. (2009). Motivational interviewing with perpetrators of intimate partner abuse. Journal of Clinical Psychology, 65(11), 1218–1231. https://doi.org/https://doi.org/10.1002/jclp.20642
	No RCT
Stover, C. S., Meadows, A. L., & Kaufman, J. (2009). Interventions for intimate partner violence: Review and implications for evidence-based practice. Professional Psychology: Research and Practice, 40(3), 223–233. https://doi.org/https://doi.org/10.1037/a0012718
	Review
Echeburúa, E., Sarasua, B., Zubizarreta, I., Amor, P. J., & De Corral, P. (2010). Variables predictoras del rechazo, abandono y fracaso terapéutico en hombres violentos contra su pareja tratados psicológicamente en un marco comunitario. International Journal of Clinical and Health Psychology, 10(3), 403–420. http://www.ujaen.debiblio.com/login?&url=https://www.proquest.com/scholarly-journals/vari…
	No RCT
Labriola, M., Rempel, M., & Cissner, A. (2010). Lessons learned from the implementation of two randomized trials in a criminal court setting. Journal of Experimental Criminology, 6(4), 447–473. https://doi.org/https://doi.org/10.1007/s11292-010-9102-8
	No RCT
Lawson, D. M. (2010). Comparing cognitive behavioral therapy and integrated cognitive behavioral therapy/psychodynamic therapy in group treatment for partner violent men. Psychotherapy, 47(1), 122–133. https://doi.org/https://doi.org/10.1037/a0018841
	No RCT
Maxwell, C. D., Davis, R. C., & Taylor, B. G. (2010). The impact of length of domestic violence treatment on the patterns of subsequent intimate partner violence. Journal of Experimental Criminology, 6(4), 475–497. https://doi.org/https://doi.org/10.1007/s11292-010-9106-4
	No RCT
Schaffer, B. J. (2010). Male veteran interpersonal partner violence (IPV) and associated problems. Journal of Aggression, Maltreatment & Trauma, 19(4), 414–423. https://doi.org/https://doi.org/10.1080/10926771003799539
	No RCT
Tager, D., Good, G. E., & Brammer, S. (2010). “Walking over 'em”: An exploration of relations between emotion dysregulation, masculine norms, and intimate partner abuse in a clinical sample of men. 11(3), 233–239. https://doi.org/https://doi.org/10.1037/a0017636
	No RCT
Babcock, J. C., Graham, K., Canady, B., & Ross, J. M. (2011). A proximal change experiment testing two communication exercises with intimate partner violent men. Behavior Therapy, 42(2), 336–347. https://doi.org/https://doi.org/10.1016/j.beth.2010.08.010
	No RCT
Curwood, S. E., DeGeer, I., Hymmen, P., & Lehmann, P. (2011). Using strength-based approaches to explore pretreatment change in men who abuse their partners. Journal of Interpersonal Violence, 26(13), 2698–2715. https://doi.org/https://doi.org/10.1177/0886260510388283
	No RCT
Smith, M. E. (2011). A qualitative review of perception of change for male perpetrators of domestic abuse following abuser schema therapy (AST). Counselling & Psychotherapy Research, 11(2), 156–164. https://doi.org/https://doi.org/10.1080/14733145.2010.486863
	No RCT
Bonham, E., & Vetere, A. L. (2012). A qualitative study using a systemic perspective exploring the remediation of abusive interactions in intimate heterosexual couples. Journal of Interpersonal Violence, 27(5), 916–929. https://doi.org/https://doi.org/10.1177/0886260511423253
	No RCT
Connors, A. D., Mills, J. F., & Gray, A. L. (2012). An evaluation of intimate partner violence intervention with incarcerated offenders. Journal of Interpersonal Violence, 27(6), 1176–1196. https://doi.org/https://doi.org/10.1177/0886260511424499
	No RCT
Eckhardt, C. I., Samper, R., Suhr, L., & Holtzworth-Munroe, A. (2012). Implicit attitudes toward violence among male perpetrators of intimate partner violence: A preliminary investigation. Journal of Interpersonal Violence, 27(3), 471–491. https://doi.org/https://doi.org/10.1177/0886260511421677
	No RCT
Levesque, D. A., Ciavatta, M. M., Castle, P. H., Prochaska, J. O. J. M. J. O., & Prochaska, J. O. J. M. J. O. (2012). Evaluation of a stage-based, computer-tailored adjunct to usual care for domestic violence offenders. Psychology of Violence, 2(4), 368–384. http://www.ujaen.debiblio.com/login?&url=https://www.proquest.com/scholarly-journals/evaluation-stage-based-computer-tailored-adjunct/docvie…
	No RCT
Novo, M., Fariña, F., Seijo, M. D., & Arce, R. (2012). Assessment of a community rehabilitation programme in convicted male intimate-partner violence offenders. International Journal of Clinical and Health Psychology, 12(2), 219–234. http://www.ujaen.debiblio.com/login?&url=https://www.proquest.com/scholarly-journals/assessment-community-rehabilitation-programme/docview/1285630408/se-2
	No RCT
Arias, E., Arce, R., & Vilariño, M. (2013). Batterer intervention programmes: A meta-analytic review of effectiveness. Psychosocial Intervention, 22(2), 153–160. https://doi.org/https://doi.org/10.5093/in2013a18
	SR&Met RCT
Boira, S., Carbajosa, P., & Marcuello, y C. (2013). La violencia en la pareja desde tres perspectivas: Víctimas, agresores y profesionales. Psychosocial Intervention, 22(2), 125–133. https://doi.org/https://doi.org/10.5093/in2013a15
	No RCT
Boira, S., del Castillo, M. F., Carbajosa, P., & Marcuello, C. (2013). Context of treatment and therapeutic alliance: Critical factors in court-mandated batterer intervention programs. The Spanish Journal of Psychology, 16, 13. http://www.ujaen.debiblio.com/login?&url=https://www.proquest.com/scholarly-journals/context-treatment-therapeutic-alliance-critical/docview/1504170431/se-2?accountid=14555
	No RCT
Connors, A. D., Mills, J. F., & Gray, A. L. (2013). Intimate partner violence intervention for high-risk offenders. Psychological Services, 10(1), 12–23. https://doi.org/https://doi.org/10.1037/a0028979
	No RCT
Echauri, J. A., Femántiez-Montalvo, J., Martínez, M., & Azkarate, J. M. (2013). Effectiveness of a treatment programme for immigrants who committed gender-based violence against their partners. Psicothema, 25(1), 49–54. http://www.ujaen.debiblio.com/login?&url=https://www.proquest.com/scholarly-journals/effectiveness-treatment-programme-immigrants-who/docview/1327072598/se-2
	No RCT
Lila, M., Gracia, E., & Murgui, S. (2013). Psychological adjustment and victim-blaming among intimate partner violence offenders: The role of social support and stressful life events. The European Journal of Psychology Applied to Legal Context, 5(2), 147–153. https://doi.org/10.5093/ejpalc2013a4
	No RCT
Schumacher, J. A., Coffey, S. F., Leonard, K. E., O’Jile, J. R., & Landy, N. C. (2013). Self-regulation, daily drinking, and partner violence in alcohol treatment-seeking men. Experimental and Clinical Psychopharmacology, 21(1), 17–28. https://doi.org/https://doi.org/10.1037/a0031141
	No RCT
Semiatin, J. N., Murphy, C. M., & Elliott, J. D. (2013). Observed behavior during group treatment for partner-violent men: Acceptance of responsibility and promotion of change. Psychology of Violence, 3(2), 126–139. https://doi.org/https://doi.org/10.1037/a0029846
	No RCT
Stephenson, Z., Harkins, L., & Woodhams, J. (2013). The Sequencing of Interventions with Offenders: An Addition to the Responsivity Principle. Journal of Forensic Psychology Practice, 13(5), 429–455. https://doi.org/10.1080/15228932.2013.850318
	Review
Subirana-Malaret, M., & Andrés-Pueyo, A. (2013). Retención proactiva y adherencia terapéutica en programas formativos para hombres maltratadores de la pareja. Psychosocial Intervention, 22(2), 95–104. https://doi.org/10.5093/in2013a12
	No RCT
Zalmanowitz, S. J., Babins-Wagner, R., Rodger, S., Corbett, B. A., & Leschied, A. (2013). The Association of Readiness to Change and Motivational Interviewing with Treatment Outcomes in Males involved in Domestic Violence Group Therapy. Journal of Interpersonal Violence, 28(5), 956–974. https://doi.org/10.1177/0886260512459381
	No RCT
Herman, K., Rotunda, R., Williamson, G., & Vodanovich, S. (2014). Outcomes from a Duluth model batterer intervention program at completion and long term follow-up. Journal of Offender Rehabilitation, 53(1), 1–18. https://doi.org/https://doi.org/10.1080/10509674.2013.861316
	No RCT
Lila, M., Oliver, A., Catalá-Miñana, A., & Conchell, R. (2014). Recidivism risk reduction assessment in batterer intervention programs: A key indicator for program efficacy evaluation. Psychosocial Intervention, 23(3), 217–223. https://doi.org/https://doi.org/10.1016/j.psi.2014.11.001
	No RCT
Sygel, K., Kristiansson, M., Furberg, R., & Fors, U. (2014). Reactions on display/intimate partner violence (ROD/IPV)—A study of a new interactive computer simulation program for the treatment of men convicted of intimate partner violence. The International Journal of Forensic Mental Health, 13(4), 369–380. https://doi.org/https://doi.org/10.1080/14999013.2014.951104
	No RCT
Cantos, A. L., Goldstein, D. A., Brenner, L., O’Leary, K. D., & Verborg, R. (2015). Correlates and program completion of family only and generally violent perpetrators of intimate partner violence. Behavioral Psychology, 23(3), 549–569. http://www.ujaen.debiblio.com/login?&url=https://www.proquest.com/scholarly-journals/correlates-program-completion-family-only/docview/1979173427/se-2?accountid=1…
	No RCT
Cunha, O. S., & Gonçalves, R. A. (2015). Efficacy assessment of an intervention program with batterers. Small Group Research, 46(4), 455–482. https://doi.org/https://doi.org/10.1177/1046496415592478
	No RCT
Ferrer-Perez, V. A., & Bosch-Fiol, E. (2015). Bibliometric analysis of interventions with batterers in Spain. International Journal of Psychological Research, 8(1), 98–108. https://doi.org/https://doi.org/10.21500/20112084.649
	No RCT
Jaffe, A. E., Simonet, D. V, Tett, R. P., Swopes, R. M., & Davis, J. L. (2015). Multidimensional trait emotional intelligence and aggressive tendencies in male offenders of domestic violence. Journal of Family Violence, 30(6), 769–781. https://doi.org/https://doi.org/10.1007/s10896-015-9729-3
	No RCT
Kilgore, C. D., Cronley, C., & Lehmann, P. (2015). Social construction of intimate partner violence: A brief report on quantitative grammatical analysis. Journal of Aggression, Maltreatment & Trauma, 24(10), 1123–1133. https://doi.org/https://doi.org/10.1080/10926771.2015.1074136
	No RCT
Love, A. R., Morland, L. A., Menez, U., Taft, C., MacDonald, A., & Mackintosh, M.-A. (2015). “Strength at home” intervention for male veterans perpetrating intimate partner aggression: Perceived needs survey of therapists and pilot effectiveness study. Journal of Interpersonal Violence, 30(13), 2344–2362. https://doi.org/https://doi.org/10.1177/0886260514552445
	No RCT
Pulerwitz, J., Hughes, L., Mehta, M., Kidanu, A., Verani, F., & Tewolde, S. (2015). Changing gender norms and reducing intimate partner violence: Results from a quasi-experimental intervention study with young men in Ethiopia. American Journal of Public Health, 105(1), 132–137. https://doi.org/https://doi.org/10.2105/AJPH.2014.302214
	No RCT
Rodríguez, N. R., & Gómez, J. L. G. (2015). Alcohol consumption, illicit substances, and intimate partner violence in a sample of batterers in psychological treatment. Adicciones, 27(1), 27–36. http://www.ujaen.debiblio.com/login?&url=https://www.proquest.com/scholarly-journals/alcohol-consumption-illicit-substances-intimate/docview/1899909851/se-2?accountid=14555
	No RCT
Scott, K., Heslop, L., Kelly, T., & Wiggins, K. (2015). Intervening to prevent repeat offending among moderate- to high-risk domestic violence offenders: A second-responder program for men. International Journal of Offender Therapy and Comparative Criminology, 59(3), 273–294. https://doi.org/https://doi.org/10.1177/0306624X13513709
	No RCT
Shorey, R. C., McNulty, J. K., Moore, T. M., & Stuart, G. L. (2015). Emotion regulation moderates the association between proximal negative affect and intimate partner violence perpetration. Prevention Science, 16(6), 873–880. https://doi.org/https://doi.org/10.1007/s11121-015-0568-5
	No RCT
Walker, K., & Bowen, E. (2015). Mentoring serial and high‐risk perpetrators of intimate partner violence in the community: Engagement and initiating change. Criminal Behaviour and Mental Health, 25(4), 299–313. https://doi.org/https://doi.org/10.1002/cbm.1964
	No RCT
Watkins, L. E., DiLillo, D., & Maldonado, R. C. (2015). The interactive effects of emotion regulation and alcohol intoxication on lab-based intimate partner aggression. Psychology of Addictive Behaviors, 29(3), 653–663. http://www.ujaen.debiblio.com/login?&url=https://www.proquest.com/scholarly-journals/interactive-effects-emotion-regulation-alcohol/docview/1672852134/se-2
	No RCT
Armenti, N. A., & Babcock, J. C. (2016). Conjoint treatment for intimate partner violence: A systematic review and implications. Couple and Family Psychology: Research and Practice, 5(2), 109–123. https://doi.org/https://doi.org/10.1037/cfp0000060
	Review
Bolton, K. W., Lehmann, P., Jordan, C., Frank, L., & Moore, B. (2016). Self-determined goals in a solution-focused batterer intervention program: Application for building client strengths and solutions. Journal of Human Behavior in the Social Environment, 26(6), 541–548. https://doi.org/https://doi.org/10.1080/10911359.2016.1172996
	No RCT
Boots, D. P., Wareham, J., Bartula, A., & Canas, R. (2016). A comparison of the batterer intervention and prevention program with alternative court dispositions on 12-month recidivism. Violence Against Women, 22(9), 1134–1157. https://doi.org/https://doi.org/10.1177/1077801215618806
	No RCT
Brasfield, H., Morean, M. E., Febres, J., Shorey, R. C., Moore, T. M., Zapor, H. (Zuckosky), Elmquist, J., Wolford-Clevenger, C., Labrecque, L., Plasencia, M., & Stuart, G. L. (2016). Alcohol use, alcohol-related outcome expectancies, and partner aggression among males court-mandated to batterer intervention programs: A brief report. Journal of Interpersonal Violence, 31(2), 245–256. https://doi.…
	No RCT
Karakurt, G., Whiting, K., van Esch, C., Bolen, S. D., & Calabrese, J. R. (2016). Couples Therapy for Intimate Partner Violence: A Systematic Review and Meta-Analysis. Journal of Marital and Family Therapy, 42(4), 567–583. https://doi.org/10.1111/jmft.12178
	SR&Met RCT
Romero-Martínez, Á., Lila, M., & Moya-Albiol, L. (2016). Empathy impairments in intimate partner violence perpetrators with antisocial and borderline traits: A key factor in the risk of recidivism. Violence and Victims, 31(2), 347–360. https://doi.org/https://doi.org/10.1891/0886-6708.VV-D-14-00149
	No RCT
Zosky, D. L. (2016). “I feel your pain”: Do batter intervention programs impact perpetrators’ empathy for victims? Partner Abuse, 7(1), 70–86. https://doi.org/https://doi.org/10.1891/1946-6560.7.1.70
	No RCT
Ashburn, K., Kerner, B., Ojamuge, D., & Lundgren, R. (2017). Evaluation of the Responsible, Engaged, and Loving (REAL) Fathers Initiative on physical child punishment and intimate partner violence in Northern Uganda. Prevention Science, 18(7), 854–864. https://doi.org/https://doi.org/10.1007/s11121-016-0713-9
	No RCT
Carbajosa, P., Catalá-Miñana, A., Lila, M., Gracia, E., & Boira, S. (2017). No Title. Psychiatry, Psychology and Law, 24(6), 936–950. http://www.ujaen.debiblio.com/login?&url=https://www.proquest.com/scholarly-journals/responsive-versus-treatment-resistant/docview/2058820699/se-2
	No RCT
Haggård, U., Freij, I., Danielsson, M., Wenander, D., & Långström, N. (2017). Effectiveness of the IDAP treatment program for male perpetrators of intimate partner violence: A controlled study of criminal recidivism. Journal of Interpersonal Violence, 32(7), 1027–1043. https://doi.org/https://doi.org/10.1177/0886260515586377
	No RCT
Holtrop, K., Scott, J. C., Parra-Cardona, J. R., Smith, S. M., Schmittel, E., & Larance, L. Y. (2017). Exploring factors that contribute to positive change in a diverse, group-based male batterer intervention program: Using qualitative data to inform implementation and adaptation efforts. Journal of Interpersonal Violence, 32(8), 1267–1290. https://doi.org/https://doi.org/10.1177/0886260515588535
	No RCT
Lauch, K. M., Hart, K. J., & Bresler, S. (2017). Predictors of treatment completion and recidivism among intimate partner violence offenders. Journal of Aggression, Maltreatment & Trauma, 26(5), 543–557. https://doi.org/https://doi.org/10.1080/10926771.2017.1299824
	No RCT
Strickland, J., Parry, C. L., Allan, M. M., & Allan, A. (2017). Alexithymia among perpetrators of violent offences in Australia: Implications for rehabilitation. Australian Psychologist, 52(3), 230–237. https://doi.org/https://doi.org/10.1111/ap.12187
	No RCT
Vecina, M. L. (2017). Moral variables before and after a court‐mandated psychological treatment of men convicted of violence against their partners: Evolution and relationship with sexist attitudes. Journal of Investigative Psychology and Offender Profiling, 14(3), 332–341. https://doi.org/https://doi.org/10.1002/jip.1480
	No RCT
Wagers, S. M., Pate, M., & Brinkley, A. (2017). Evidence-based best practices for batterer intervention programs: A report from the field on the realities and challenges batterer intervention programs are facing. Partner Abuse, 8(4), 409–428. https://doi.org/https://doi.org/10.1891/1946-6560.8.4.409
	Review
Barnett, G. D., & Fitzalan Howard, F. (2018). What doesn’t work to reduce reoffending? A review of reviews of ineffective interventions for adults convicted of crimes. European Psychologist, 23(2), 111–129. https://doi.org/https://doi.org/10.1027/1016-9040/a000323
	SR&Met RCT
Lee, H.-S., Cantos, A., Mach, J., & Wolff, J. (2018). Proactive versus reactive perpetrators: Aggression and intimate partner violence. Partner Abuse, 9(2), 103–117. https://doi.org/https://doi.org/10.1891/1946-6560.9.2.103
	No RCT
Lilley-Walker, S.-J., Hester, M., & Turner, W. (2018). Evaluation of European Domestic Violence Perpetrator Programmes: Toward a Model for Designing and Reporting Evaluations Related to Perpetrator Treatment Interventions. International Journal of Offender Therapy and Comparative Criminology, 62(4), 868–884. https://doi.org/10.1177/0306624X16673853
	Review
Meyer, S. (2018). Motivating perpetrators of domestic and family violence to engage in behaviour change: The role of fatherhood. Child & Family Social Work, 23(1), 97–104. https://doi.org/https://doi.org/10.1111/cfs.12388
	No RCT
Morrison, P. K., Burke, J., Cluss, P. A., Hawker, L., Miller, E., George, D., Bicehouse, T., Fleming, R., Wright, K., & Chang, J. C. (2018). The influence of batterer intervention programs on male perpetrators of intimate partner violence: Reports of change in beliefs and behaviors. Journal of Offender Rehabilitation, 57(5), 311–329. https://doi.org/https://doi.org/10.1080/10509674.2018.1487900
	No RCT
Pearson, D. A. S. S., & Ford, A. (2018). Design of the “Up2U” domestic abuse perpetrator programme. Journal of Aggression, Conflict and Peace Research, 10(3), 189–201. http://www.ujaen.debiblio.com/login?&url=https://www.proquest.com/scholarly-journals/design-up2u-domestic-abuse-perpetrator-programme/docview/2305556406/se-2?accountid=14555
	No RCT
Berke, D. S., Reidy, D. E., Gentile, B., & Zeichner, A. (2019). Masculine discrepancy stress, emotion-regulation difficulties, and intimate partner violence. Journal of Interpersonal Violence, 34(6), 1163–1182. https://doi.org/https://doi.org/10.1177/0886260516650967
	No RCT
Cantos, A. L., Kosson, D. S., Goldstein, D. A., & O’Leary, K. D. (2019). Treatment impact on recidivism of family only vs. generally violent partner violence perpetrators. International Journal of Clinical and Health Psychology, 19(3), 171–180. https://doi.org/https://doi.org/10.1016/j.ijchp.2019.05.002
	No RCT
Karakurt, G., Koç, E., Çetinsaya, E. E., Ayluçtarhan, Z., & Bolen, S. (2019). Meta-analysis and systematic review for the treatment of perpetrators of intimate partner violence. Neuroscience and Biobehavioral Reviews, 105, 220–230. https://doi.org/10.1016/j.neubiorev.2019.08.006
	SR&Met RCT
Lila, M., Martín-Fernández, M., Gracia, E., López-Ossorio, J. J., & González, J. L. (2019). Identifying Key Predictors of Recidivism among Offenders Attending a Batterer Intervention Program: A Survival Analysis. Psychosocial Intervention, 28(3), 157–167. https://doi.org/10.5093/pi2019a19
	No RCT
Morrison, P. K., Cluss, P. A., Hawker, L., Miller, E., George, D., Bicehouse, T., Fleming, R., & Chang, J. C. (2019). Male IPV perpetrators’ perspectives on facilitation of batterer intervention program: Results from a 2-year study. Partner Abuse, 10(4), 483–506. https://doi.org/https://doi.org/10.1891/1946-6560.10.4.483
	No RCT
Morrison, P. K., Hawker, L., Miller, E. P., Cluss, P. A., George, D., Fleming, R., Bicehouse, T., Wright, K., Burke, J., & Chang, J. C. (2019). The operational challenges for batterer intervention programs: Results from a 2-year study. Journal of Interpersonal Violence, 34(13), 2674–2696. https://doi.org/https://doi.org/10.1177/0886260516662307
	No RCT
Nesset, M. B., Lara-Cabrera, M. L., Dalsbø, T. K., Pedersen, S. A., Bjørngaard, J. H., & Palmstierna, T. (2019). Cognitive behavioural group therapy for male perpetrators of intimate partner violence: a systematic review. BMC Psychiatry, 19(1), 11. https://doi.org/10.1186/s12888-019-2010-1
	Review
Poole, G. M., & Murphy, C. M. (2019). Fatherhood status as a predictor of intimate partner violence (IPV) treatment engagement. Psychology of Violence, 9(3), 340–349. https://doi.org/https://doi.org/10.1037/vio0000124
	No RCT
Romero Martínez, Á., Lila, M., & Moya-Albiol, L. (2019). The Importance of Considering Alexithymia during Initial Stages of Intimate Partner Violence Interventions to Design Adjuvant Treatments. International Journal of Environmental Research and Public Health, 16(19), 3695. https://doi.org/10.3390/ijerph16193695
	No RCT
Romero-Martínez, Á., Lila, M., Gracia, E., & Moya-Albiol, L. (2019). Dropout from Court-Mandated Intervention Programs for Intimate Partner Violence Offenders: The Relevance of Alcohol Misuse and Cognitive Impairments. International Journal of Environmental Research and Public Health, 16(13), 2402. https://doi.org/10.3390/ijerph16132402
	No RCT
Zarling, A., Bannon, S., & Berta, M. (2019). Evaluation of acceptance and commitment therapy for domestic violence offenders. Psychology of Violence, 9(3), 257–266. https://doi.org/https://doi.org/10.1037/vio0000097
	No RCT
Arias, E., Arce, R., Vázquez, M. J., & Marcos, V. (2020). Treatment efficacy on the cognitive competence of convicted intimate partner violence offenders. 36(3), 427–434. http://www.ujaen.debiblio.com/login?&url=https://www.proquest.com/scholarly-journals/treatment-efficacy-on-cognitive-competence/docview/2575508103/se-2?accountid=14555
	No RCT
Chovanec, M. G. (2020). Transforming Into Men Who Matter: Increasing Empathy in Domestic Abuse Treatment. Australian Social Work, 73(3), 296–308. https://doi.org/10.1080/0312407X.2019.1680716
	No RCT
Gilchrist, G., Landau, S., Radcliffe, P., McMurran, M., Feder, G., Easton, C., Parrott, S., Kirkpatrick, S., Henderson, J., Potts, L., Stephens-Lewis, D., Johnson, A., Love, B., Halliwell, G., Dheensa, S., Berbary, C., Li, J., Strang, J., & Gilchrist, E. (2020). A study protocol to assess the feasibility of conducting an evaluation trial of the ADVANCE integrated intervention to address both subs…
	No RCT
Gnall, K. E., Cole, H. E., Creech, S. K., & Taft, C. T. (2020). Client experiences of the strength at home intimate partner violence program: A qualitative analysis. Partner Abuse, 11(4), 466–484. https://doi.org/https://doi.org/10.1891/PA-2020-0023
	No RCT
Lila, M., Gracia, E., & Catalá-Miñana, A. (2020). More likely to dropout, but what if they don’t? Partner violence offenders with alcohol abuse problems completing batterer intervention programs. Journal of Interpersonal Violence, 35(9–10), 1958–1981. https://doi.org/https://doi.org/10.1177/0886260517699952
	No RCT
Portnoy, G. A., & Murphy, C. M. (2020). Using reoffenders’ experiences and perspectives to improve intimate partner violence treatment. Journal of Interpersonal Violence, 35(19–20), 4040–4060. https://doi.org/https://doi.org/10.1177/0886260517714439
	No RCT
Santirso, F. A., Gilchrist, G., Lila, M., & Gracia, E. (2020). Motivational strategies in interventions for intimate partner violence offenders: A systematic review and meta-analysis of randomized controlled trials. Psychosocial Intervention, 29(3), 175–190. http://www.ujaen.debiblio.com/login?&url=https://www.proquest.com/scholarly-journals/motivational-strategies-interventions-intimate/docview/…
	SR&Met RCT
Svalin, K., & Levander, S. (2020). The Predictive Validity of Intimate Partner Violence Risk Assessments Conducted by Practitioners in Different Settings—a Review of the Literature. Journal of Police and Criminal Psychology, 35(2), 115–130. https://doi.org/10.1007/s11896-019-09343-4
	Review
Ali, P., Allmark, P., Booth, A., McGarry, J., Woods, H. B., & Seedat, F. (2021). How accurate and effective are screening tools and subsequent interventions for intimate partner violence in non-high-risk settings (IPV)? A rapid review. Journal of Criminal Psychology, 11(4), 273–300. https://doi.org/10.1108/JCP-03-2021-0007
	Review
Expósito-Álvarez, C., Lila, M., Gracia, E., & Martín-Fernández, M. (2021). Risk factors and treatment needs of batterer intervention program participants with substance abuse problems. The European Journal of Psychology Applied to Legal Context, 13(2), 87–97. https://doi.org/https://doi.org/10.5093/ejpalc2021a9
	No RCT
Gilchrist, E., Johnson, A., McMurran, M., Stephens-Lewis, D., Kirkpatrick, S., Gardner, B., Easton, C., & Gilchrist, G. (2021). Using the Behaviour Change Wheel to design an intervention for partner abusive men in drug and alcohol treatment. Pilot and Feasibility Studies, 7(1), 191. https://doi.org/10.1186/s40814-021-00911-2
	No RCT
Hocking, E., Livingston, N. A., Creech, S. K., & Taft, C. (2021). The moderating effect of alcohol use disorder on intimate partner violence intervention outcomes in veterans. Partner Abuse, 12(2), 205–220. https://doi.org/https://doi.org/10.1891/PA-2020-0004
	No RCT
Kip, H., & Bouman, Y. H. A. (2021). A Perspective on the Integration of eHealth in Treatment of Offenders: Combining Technology and the Risk-Need-Responsivity Model. Frontiers in Psychiatry, 12. https://doi.org/10.3389/fpsyt.2021.703043
	No RCT
Lawrence, E., Mazurek, C., & Reardon, K. W. (2021). Comparing recidivism rates among domestically violent men enrolled in ACTV versus Duluth/CBT. Journal of Consulting and Clinical Psychology, 89(5), 469–475. https://doi.org/https://doi.org/10.1037/ccp0000649
	No RCT
McNeeley, S. (2021). Effectiveness of a prison-based treatment program for male perpetrators of intimate partner violence: A quasi-experimental study of criminal recidivism. Journal of Interpersonal Violence, 36(21–22), 10405–10430. https://doi.org/https://doi.org/10.1177/0886260519885641
	No RCT
Romero-Martínez, Á., Lila, M., & Moya-Albiol, L. (2021). Alexithymic traits are closely related to impulsivity and cognitive and empathic dysfunctions in intimate partner violence perpetrators: New targets for intervention. Applied Neuropsychology: Adult, 28(1), 71–79. https://doi.org/10.1080/23279095.2019.1594233
	No RCT
Siria, S., Leza, L., Fernández-Montalvo, J., Echauri, J. A., Azkarate, J. M., & Martínez, M. (2021). Differential psychopathological profile of male intimate partner violence perpetrators depending on problematic alcohol use. Addictive Behaviors, 118, 8. https://doi.org/https://doi.org/10.1016/j.addbeh.2021.106887
	No RCT
Stephens-Lewis, D., Johnson, A., Huntley, A., Gilchrist, E., McMurran, M., Henderson, J., Feder, G., Howard, L. M., & Gilchrist, G. (2021). Interventions to reduce intimate partner violence perpetration by men who use substances: A systematic review and meta-analysis of efficacy. Trauma, Violence, & Abuse, 22(5), 1262–1278. https://doi.org/https://doi.org/10.1177/1524838019882357
	SR&Met RCT
Taft, C. T., Franz, M. R., Cole, H. E., D’Avanzato, C., & Rothman, E. F. (2021). Examining strength at home for preventing intimate partner violence in civilians. Journal of Family Psychology, 35(6), 857–862. https://doi.org/10.1037/fam0000732
	No RCT
Vergés-Báez, L., Lozano-Paniagua, D., Requena-Mullor, M., García-González, J., García-Álvarez, R., & Alarcón-Rodríguez, R. (2021). Alexithymia and Insecure Attachment among Male Intimate Partner Violence Aggressors in the Dominican Republic. Healthcare, 9(12), 1626. https://doi.org/10.3390/healthcare9121626
	No RCT
Wilson, D. B., Feder, L., & Olaghere, A. (2021). Court‐mandated interventions for individuals convicted of domestic violence: An updated Campbell systematic review. Campbell Systematic Reviews, 17(1). https://doi.org/10.1002/cl2.1151
	Review
Wong, J. S., & Bouchard, J. (2021). A pilot evaluation of the STOP intimate partner violence intervention program. Partner Abuse, 12(2), 158–178. https://doi.org/https://doi.org/10.1891/PA-2020-0032
	No RCT
Wong, J. S., & Bouchard, J. (2021). Judging the book by its cover: What comprises a cognitive behavioral intervention program for perpetrators of intimate partner violence? Criminal Justice and Behavior, 48(9), 1278–1299. https://doi.org/https://doi.org/10.1177/0093854821996020
	No RCT
Cunha, O., Silva, A., Cruz, A. R., de Castro Rodrigues, A., Braga, T., & Gonçalves, R. A. (2022). Dropout among perpetrators of intimate partner violence attending an intervention program. Psychology, Crime & Law, 1–19. https://doi.org/10.1080/1068316X.2022.2030337
	No RCT
Dheensa, S., Halliwell, G., Johnson, A., Henderson, J., Love, B., Radcliffe, P., Gilchrist, L., & Gilchrist, G. (2022). Perspectives on Motivation and Change in an Intervention for Men Who Use Substances and Perpetrate Intimate Partner Abuse: Findings From a Qualitative Evaluation of the Advance Intervention. Journal of Interpersonal Violence, 37(15–16), NP13342–NP13372. https://doi.org/10.1177/0…
	No RCT
Misso, D., Velotti, P., Pasetto, A., & Dimaggio, G. (2022). Treating intimate partner violence with metacognitive interpersonal therapy: The case of Aaron. Journal of Clinical Psychology, 78(1), 50–66. https://doi.org/https://doi.org/10.1002/jclp.23294
	No RCT
Soleymani, S., Britt, E., & Wallace-Bell, M. (2022). Motivational Interviewing for Enhancing Engagement in Intimate Partner Violence Treatment: A Quasi-Experimental Study. Partner Abuse, 13(1), 144–169. https://doi.org/10.1891/PA-2021-0031
	No RCT
Wigham, S., McGovern, R., Kaner, E., & Hackett, S. S. (2022). A review of recent innovation in psychosocial interventions for reducing violence and aggression in adults using a horizon scanning approach. Aggression and Violent Behavior, 62, 1–10. https://doi.org/https://doi.org/10.1016/j.avb.2021.101685
	Review
	120 studies
